# Supplementary material for: A Clinical-Radiomics Nomogram Based on the Apparent Diffusion Coefficient (ADC) for Individualized Prediction of the Risk of Early Relapse in Advanced Sinonasal Squamous Cell Carcinoma: A 2-Year Follow-Up Study
Source: Front Oncol. 2022 May 16;12:870935. doi: 10.3389/fonc.2022.870935 (PMC9149576; doi:10.3389/fonc.2022.870935)
Supplement: Supplementary file 1 [file DataSheet_1.zip]

Archive with 3 entries (3 files):
- The original datasetes/all the patients radiomics data.xlsx
- The original datasetes/Testing group clinical data.xlsx
- The original datasetes/training group clinical data.xlsx
