# Supplementary material for: A Clinical-Radiomics Nomogram Based on the Apparent Diffusion Coefficient (ADC) for Individualized Prediction of the Risk of Early Relapse in Advanced Sinonasal Squamous Cell Carcinoma: A 2-Year Follow-Up Study
Source: Front Oncol. 2022 May 16;12:870935. doi: 10.3389/fonc.2022.870935 (PMC9149576; doi:10.3389/fonc.2022.870935)
Supplement: Supplementary file 1 [file DataSheet_1.zip › The original datasetes/all the patients radiomics data.xlsx]

## Sheet: Sheet1
Patient ID	original-shape-Maximum3DDiameter	original-shape-Maximum2DDiameterSlice	original-shape-Sphericity	original-shape-MinorAxis	original-shape-Elongation	original-shape-SurfaceVolumeRatio	original-shape-Volume	original-shape-MajorAxis	original-shape-SurfaceArea	original-shape-Flatness	original-shape-LeastAxis	original-shape-Maximum2DDiameterColumn	original-shape-Maximum2DDiameterRow	original-gldm-GrayLevelVariance	original-gldm-HighGrayLevelEmphasis	original-gldm-DependenceEntropy	original-gldm-DependenceNonUniformity	original-gldm-GrayLevelNonUniformity	original-gldm-SmallDependenceEmphasis	original-gldm-SmallDependenceHighGrayLevelEmphasis	original-gldm-DependenceNonUniformityNormalized	original-gldm-LargeDependenceEmphasis	original-gldm-LargeDependenceLowGrayLevelEmphasis	original-gldm-DependenceVariance	original-gldm-LargeDependenceHighGrayLevelEmphasis	original-gldm-SmallDependenceLowGrayLevelEmphasis	original-gldm-LowGrayLevelEmphasis	original-glcm-JointAverage	original-glcm-SumAverage	original-glcm-JointEntropy	original-glcm-ClusterShade	original-glcm-MaximumProbability	original-glcm-Idmn	original-glcm-JointEnergy	original-glcm-Contrast	original-glcm-DifferenceEntropy	original-glcm-InverseVariance	original-glcm-DifferenceVariance	original-glcm-Idn	original-glcm-Idm	original-glcm-Correlation	original-glcm-Autocorrelation	original-glcm-SumEntropy	original-glcm-MCC	original-glcm-SumSquares	original-glcm-ClusterProminence	original-glcm-Imc2	original-glcm-Imc1	original-glcm-DifferenceAverage
1	30.5948	28.8531	0.60276	24.1535	0.902808	0.482481	4598.1	26.7538	2218.5	0.641957	17.1748	24.7873	28.9705	51.4769	582.234	5.9902	147.753	18.9389	0.596453	366.609	0.375962	3.86514	0.014425	0.844797	2049.76	0.00710222	0.00800929	22.783	45.566	7.8757	471.258	0.0149025	0.983208	0.00512114	86.078	4.13094	0.15227	36.7905	0.91344	0.145242	0.0775151	522.738	5.07242	0.630798	46.6451	59246.9	0.964266	-0.298171	6.97923
2	74.7623	73.9319	0.615365	53.0965	0.919326	0.190712	69970.8	57.7559	13344.3	0.658084	38.0082	58.6387	67.3293	33.5981	1923.56	6.8658	1560.91	501.209	0.327346	682.728	0.18407	11.5837	0.00787597	2.8464	21047.4	0.000586925	0.00114271	43.3556	86.7112	8.42631	856.682	0.0107086	0.99509	0.00460384	36.0039	3.58756	0.243618	17.7008	0.95398	0.236304	0.398988	1891.84	5.11619	0.506573	30.1348	53393.1	0.630071	-0.0645382	4.23623
3	64.0969	61.5687	0.57705	39.7617	0.708538	0.290742	23948.9	56.1179	6962.97	0.318132	17.8529	48.753	53.7666	68.2244	1902.93	6.86613	951.103	124.365	0.497915	982.394	0.292827	5.6484	0.0313465	1.36778	10294.5	0.00131553	0.00398389	42.8003	85.6006	9.40349	423.809	0.00573359	0.988825	0.00200791	81.3558	4.15122	0.161985	38.8403	0.930627	0.15697	0.355694	1854.35	5.68218	0.579549	63.1581	119596	0.784238	-0.0971513	6.49471
4	52.3223	52.3223	0.609637	12.7248	0.30764	0.560233	2838.78	41.3627	1590.38	0.23865	9.87118	12.975	49.5	143.58	866.561	6.32032	115.961	17.9299	0.547091	616.212	0.301198	6.23636	1.14167	1.82091	3284.22	0.0072933	0.0535923	25.8018	51.6036	7.64059	3354.2	0.0226359	0.985565	0.00648631	126.53	4.07536	0.195027	77.8038	0.932004	0.186799	0.163093	679.499	5.06434	0.862159	76.8455	334964	0.967844	-0.309867	6.93287
5	51.6656	50.4407	0.665532	23.2689	0.49415	0.319698	11741.6	47.0887	3753.75	0.343403	16.1704	24.4375	51.6101	82.6988	386.115	6.85946	391.575	52.4856	0.490181	257.979	0.275176	6.83978	0.0632452	1.97997	1543.01	0.0047205	0.00935166	16.1737	32.3474	9.08748	2068.37	0.00832801	0.983629	0.00248194	96.6341	4.264	0.163076	44.2467	0.917928	0.162839	0.291934	281.902	5.60691	0.516974	68.5257	125241	0.869256	-0.146678	7.12128
6	84.8524	64.3427	0.43522	34.4536	0.57401	0.420826	18408.6	60.0226	7746.8	0.447842	26.8807	44.6943	45.7353	50.7315	1650.95	6.60155	570.769	116.152	0.465121	846.921	0.255835	7.21336	0.0198002	1.9528	10826.6	0.00313186	0.00469873	39.1521	78.3041	8.43511	308.153	0.0117725	0.99262	0.00418806	56.658	3.8345	0.217376	30.0148	0.946055	0.211599	0.237518	1541.98	5.16477	0.509416	37.417	59920.9	0.773213	-0.103686	5.13917
7	54.5806	52.6925	0.614385	32.2244	0.661545	0.269688	24862.5	48.7109	6705.12	0.538109	26.2118	42.3207	54.2498	56.5625	875.357	6.61162	646.816	89.0518	0.515115	482.194	0.304384	5.25224	0.0155766	1.23528	4318.22	0.00181879	0.00393055	28.4591	56.9182	9.13196	126.642	0.0068395	0.987757	0.00232941	75.0946	4.15085	0.154643	31.7189	0.92426	0.14734	0.202406	819.735	5.40582	0.459621	47.347	54386.1	0.744569	-0.085064	6.57494
8	54.7292	46.3303	0.687415	36.2702	0.825242	0.241387	24754.3	43.951	5975.37	0.581898	25.575	50.7204	44.8036	59.3533	1568.51	6.90437	705.921	120.719	0.449082	760.118	0.250238	7.17937	0.00646858	1.81951	10408.4	0.00139557	0.00180666	38.7994	77.5988	9.13424	883.466	0.00734401	0.994503	0.00248387	68.5244	4.0144	0.184494	33.9485	0.951189	0.17623	0.36258	1525.01	5.57071	0.586913	53.8676	105467	0.787262	-0.101634	5.85719
9	56.7974	55.1562	0.648328	28.8737	0.666425	0.28046	18812.9	43.3263	5276.27	0.550305	23.8427	32.3579	53.9483	117.323	998.007	6.99977	396.576	144.967	0.362773	530.516	0.173937	15.4035	0.0267153	5.18595	11050.3	0.00109253	0.00269764	28.2329	56.4658	7.994	9157.14	0.023704	0.995396	0.0074679	75.4108	3.75241	0.262573	49.8536	0.963608	0.264785	0.37202	824.276	5.0293	0.788417	64.7908	846939	0.812061	-0.133691	5.01469
10	55.5217	53.7703	0.610292	44.2487	0.909712	0.249684	31964.4	48.6404	7981.01	0.513051	24.955	47.6386	49.9444	46.0623	1426.03	6.59117	765.55	129.55	0.478456	718.877	0.280216	5.97657	0.00549746	1.429	8011.02	0.00111435	0.00152863	36.9578	73.9157	8.95564	413.094	0.00848462	0.992393	0.00281025	62.5481	4.02584	0.174045	26.6465	0.939762	0.163674	0.200042	1373.95	5.26722	0.376599	39.338	38358.3	0.675748	-0.067012	5.96565
11	38.352	26.2724	0.544611	20.0863	0.537594	0.474751	6543.26	37.3634	3106.42	0.420529	15.7124	37.4241	31.4977	52.942	480.54	6.39232	214.892	43.2396	0.479096	288.906	0.270986	6.80832	0.0248089	1.88809	2386.31	0.00262369	0.00434331	19.4692	38.9384	8.06401	1306.2	0.0163504	0.985166	0.00498084	64.5501	3.91047	0.197177	31.2969	0.922684	0.188991	0.128213	384.639	4.96382	0.526428	37.7899	74953.8	0.865629	-0.159606	5.68322
12	36.9818	34.8122	0.703738	26.8377	0.891065	0.312653	10617.7	30.1187	3319.67	0.669303	20.1585	27.401	34.1927	87.1192	522.981	6.49217	239.861	43.3889	0.510378	323.746	0.277617	7.15741	1.09058	2.21914	2784.97	0.0128405	0.0657381	20.2801	40.5602	8.4997	382.455	0.0160708	0.977912	0.00413852	134.362	4.45	0.163382	66.9757	0.90864	0.164644	0.0852516	417.665	5.4373	0.578231	73.5463	131555	0.905194	-0.18316	8.16184
13	42.8508	41.3644	0.755707	31.5413	0.839292	0.244934	17833.9	37.5808	4368.12	0.60235	22.6368	37.125	37.232	35.0305	1472.46	6.47309	361.802	126.526	0.36196	593.886	0.19945	10.8258	0.0137064	2.99567	14662.9	0.00163039	0.00293452	37.318	74.6359	7.79271	661.763	0.019824	0.996192	0.00669403	35.9521	3.53353	0.243245	18.6701	0.959827	0.237614	0.234065	1398.55	4.73355	0.51505	23.8606	47301.9	0.685036	-0.0798199	4.14299
14	26.151	20.625	0.652635	17.5065	0.70805	0.480946	3657.22	24.7249	1758.93	0.612256	15.1379	21.7285	21.7285	62.9837	377.617	5.83648	84.7581	14.9919	0.563845	254.824	0.341766	4.32258	0.0253675	0.941727	1251	0.00839042	0.0103658	17.6168	35.2336	7.13136	2756.29	0.0229787	0.984197	0.00863172	87.6161	3.89327	0.180114	45.1668	0.922423	0.172558	0.218565	322.19	4.86408	0.844253	55.5602	160826	0.975712	-0.361502	6.39371
15	29.4009	24.0527	0.60754	20.7561	0.778718	0.553822	2969.04	26.6541	1644.32	0.38648	10.3013	23.375	22.6062	57.798	549.844	6.04353	121.788	13.0662	0.646777	387.356	0.403272	3.86093	0.0152552	0.986667	1966.49	0.00590466	0.00702812	21.839	43.678	7.44442	-114.175	0.0165239	0.974598	0.00662771	84.2286	3.99466	0.149629	38.0668	0.897052	0.146077	0.174143	485.594	5.01819	0.801644	50.709	54156.1	0.982892	-0.398417	6.74084
16	22.648	20.6708	0.575188	17.0095	0.8634	0.879038	874.981	19.7006	769.142	0.249787	4.92096	11.7648	21.8797	53.8904	144.247	5.13137	28.9326	7.78652	0.562581	119.873	0.325085	5.08989	0.163372	1.31145	367.101	0.0266506	0.0427382	8.51753	17.0351	5.56774	487.402	0.0500793	0.991306	0.0242758	30.6107	3.08968	0.24598	13.0976	0.93666	0.221553	0.164203	76.1613	3.8538	0.886401	18.6591	16204.5	0.976086	-0.447642	4.1206
17	37.9646	34.1543	0.580645	22.7094	0.733451	0.431044	7213.68	30.9624	3109.41	0.630956	19.5359	25.5441	34.9841	87.6342	583.853	6.35203	213.167	25.3237	0.595077	407.664	0.363146	4.49233	0.224062	1.20061	2026.43	0.0143875	0.0378328	20.8741	41.7482	8.21053	597.003	0.0156313	0.982658	0.00436728	97.9899	4.22242	0.162935	46.2627	0.91521	0.153123	0.126167	444.026	5.29994	0.621519	57.1677	103788	0.952448	-0.25606	7.18524
18	59.8831	52.4126	0.607946	38.2177	0.918939	0.281466	22572.6	41.589	6353.4	0.569186	23.6719	39.8247	59.8199	73.3284	749.6	6.625	611.421	113.965	0.482685	447.259	0.266298	6.69599	0.0170711	1.76589	3935.53	0.00162125	0.00328119	25.1618	50.3236	8.77803	2028.45	0.010479	0.9916	0.00352777	87.2614	4.17865	0.175285	43.866	0.941134	0.168145	0.132435	640.206	5.22642	0.604348	50.718	124684	0.738489	-0.0868577	6.56183
19	56.4949	56.4167	0.647672	30.2197	0.666259	0.256344	24712.6	45.3573	6334.92	0.60379	27.3863	36.818	55.1193	75.6396	1187.23	6.97032	766.515	124.169	0.467284	605.771	0.255931	7.07212	0.0110187	1.86092	7750.51	0.00183712	0.00288948	32.9205	65.8411	9.18589	824.388	0.00765677	0.988608	0.00255663	88.0797	4.17508	0.179683	43.9204	0.932619	0.172818	0.213631	1096.51	5.50243	0.54656	56.7583	105357	0.781474	-0.102179	6.57219
20	33.0087	32.6834	0.699762	22.4891	0.720151	0.382272	5908.58	31.2283	2258.68	0.417191	13.0281	30.6937	23.0987	60.8808	911.268	6.29836	221.709	25.6489	0.600285	554.353	0.3689	4.00166	0.0106169	0.908514	3551.91	0.00625097	0.00676791	29.2372	58.4744	8.37829	-327.626	0.0109221	0.983972	0.00361722	89.0853	4.19347	0.137813	36.8622	0.914262	0.135199	0.109574	861.038	5.25765	0.633712	50.7322	55359.3	0.942695	-0.234241	7.17848
21	39.8683	34.7851	0.664786	26.1476	0.726078	0.352496	8789.13	36.0122	3098.13	0.404119	14.5532	26.9696	37.7492	87.5392	1836.72	6.6506	284.125	32.1365	0.541643	1096.16	0.317814	5.00447	0.146507	1.20764	7891.83	0.0019712	0.00957296	41.5395	83.0791	8.93772	710.885	0.00791177	0.985177	0.00250707	89.2316	4.23324	0.157648	39.2185	0.919134	0.151515	0.37046	1753.07	5.68971	0.564043	72.1241	171731	0.931928	-0.205166	7.03405
22	51.8442	51.5243	0.5685	29.9316	0.583474	0.370148	12137.6	51.2989	4492.72	0.261245	13.4016	36.3946	47.0713	63.7775	1360.81	6.37772	420.574	78.8001	0.477133	744.703	0.285911	5.82529	0.010762	1.36977	6801.26	0.000717636	0.00220967	35.3842	70.7683	8.3559	3238.63	0.0128023	0.994381	0.00424384	73.5069	3.96726	0.185386	39.0707	0.952682	0.187178	0.269509	1266.68	5.17858	0.597902	51.3614	213171	0.857119	-0.148488	5.80784
23	37.3864	33.568	0.691463	29.4839	0.86235	0.327788	9713.27	34.1902	3183.9	0.442594	15.1324	33.4072	35.2633	33.8773	659.637	6.25019	272.812	57.747	0.480348	349.628	0.276125	6.28947	0.0126093	1.59795	3756.24	0.00192928	0.00288503	24.9366	49.8731	8.16642	520.446	0.0132978	0.98497	0.00460325	50.365	3.8575	0.192828	21.8364	0.9181	0.184132	0.128565	625.706	4.90111	0.469863	29.0505	24982.4	0.804652	-0.120574	5.31917
24	37.7492	29.7458	0.478083	24.1007	0.755754	0.538548	6626.26	31.8896	3568.56	0.591103	18.85	31.6166	29.2561	48.0902	515.522	6.0911	224.365	36.4303	0.564508	331.371	0.332886	4.66766	0.0148239	1.10598	1981.72	0.00316866	0.0044064	21.1156	42.2312	8.12276	677.436	0.0166943	0.979301	0.00485632	70.5671	4.06578	0.167254	30.6475	0.90544	0.161527	0.118802	450.723	5.07528	0.561675	40.1114	36960	0.902719	-0.189647	6.29377
25	11.24	9.12306	0.732686	7.71189	0.600846	0.84382	478.574	12.8351	403.83	0.57631	7.39697	10.1675	9.20449	71.4379	875.845	4.8879	24.4828	3.55172	0.623563	573.609	0.422117	2.96552	0.468715	0.449465	2278.81	0.0065314	0.0529361	27.1158	54.2317	5.10248	-1221.62	0.0468235	0.912825	0.0328061	207.444	3.3746	0.101121	88.7019	0.819553	0.101669	-0.150164	719.277	3.76821	0.971699	84.7708	91182.5	0.997471	-0.705908	10.3654
26	47.3608	45.7071	0.590119	27.4897	0.636231	0.338521	14186.5	43.2071	4802.43	0.540325	23.3459	33.9093	46.8592	64.4145	1234.63	6.58401	607.053	82.8077	0.538262	717.045	0.315516	5.10915	0.0055792	1.25744	5732.05	0.00109939	0.00155331	34.1224	68.2447	9.0216	1229.76	0.00767651	0.99327	0.00266052	80.3972	4.16729	0.159963	36.5823	0.944292	0.150055	0.197089	1174.9	5.37903	0.447398	50.7559	94166.4	0.785532	-0.101482	6.60469
27	52.0658	47.7305	0.702901	36.6061	0.88215	0.235476	24941.9	41.4964	5873.22	0.668611	27.745	39.8881	47.9818	48.7536	1582.48	6.69621	660.838	120.241	0.450682	742.571	0.26048	6.62002	0.00542753	1.57746	10104.4	0.00112233	0.00150709	39.3109	78.6218	8.9477	689.584	0.00765774	0.992021	0.00280164	66.5242	4.03892	0.174028	30.5592	0.939887	0.167493	0.217676	1554.84	5.31185	0.594402	42.745	56474.2	0.719478	-0.0791063	5.98109
28	51.1585	48.6136	0.629363	22.3769	0.47585	0.375297	8582.67	47.0252	3221.05	0.301376	14.1723	26.125	51.1401	177.432	812.149	6.71976	252.977	34.0355	0.519779	550.886	0.289779	6.9748	2.19679	2.27291	3106.08	0.00872918	0.0679309	24.2182	48.4363	8.59026	2155.02	0.0177318	0.98723	0.00357349	167.235	4.42807	0.138822	97.3776	0.933311	0.156665	0.0267968	593.739	5.39139	0.730573	90.8068	450607	0.938355	-0.221125	8.33008
29	37.8771	33.8205	0.680805	27.2128	0.866561	0.305311	12593.8	31.4032	3845.03	0.768462	24.1321	36.5015	32.3296	61.1636	833.882	6.53638	382.493	58.6269	0.514011	481.239	0.298589	5.61358	0.00971866	1.41444	4037.88	0.00159065	0.00237026	27.3792	54.7584	8.71957	1922.59	0.0101065	0.987215	0.00329792	82.1009	4.1357	0.170972	39.4894	0.926959	0.162647	0.207068	761.021	5.31134	0.558029	52.4405	114035	0.847501	-0.135837	6.48417
30	49.3893	40.44	0.612548	27.6625	0.678595	0.346321	11846.7	40.7644	4102.74	0.464808	18.9476	30.6937	46.5516	52.541	771.137	6.27876	329.908	69.722	0.485643	432.33	0.273782	6.44398	0.0257251	1.69122	4202.76	0.00212361	0.00495703	26.1961	52.3922	8.1849	904.826	0.0151654	0.993081	0.00483964	60.5587	3.87212	0.194671	31.2523	0.946076	0.186445	0.108389	690.203	4.96154	0.642567	34.2427	59447.9	0.78493	-0.110691	5.40865
31	57.2965	48.4383	0.628625	26.3605	0.596104	0.35382	10278.6	44.2213	3636.76	0.334043	14.7718	29.91	50.8639	80.6824	771.686	6.60876	472.042	52.627	0.565997	476.051	0.338624	4.44763	0.0105856	1.00626	3032.97	0.00294312	0.00381908	26.1656	52.3311	9.19599	2708.68	0.00718924	0.984368	0.00220388	96.7582	4.31247	0.142165	41.5991	0.916239	0.136751	0.349902	710.92	5.69138	0.714191	74.6542	208790	0.8939	-0.161355	7.39973
32	43.3513	36.2555	0.516141	29.017	0.731862	0.393103	13540.3	39.6482	5322.75	0.55684	22.0777	41.6634	35.9375	142.067	2673	6.84103	679.083	44.6039	0.647098	1855.95	0.413823	3.36197	0.0022336	0.712678	8021.62	0.00089629	0.00106978	49.4888	98.9776	9.85152	4371.49	0.00485294	0.983417	0.0013489	185.135	4.75161	0.107457	79.6952	0.914463	0.102602	0.286137	2486.41	6.08987	0.612502	129.771	457210	0.930716	-0.185659	10.1917
33	42.6001	32.3637	0.579348	26.5638	0.694938	0.368216	11650	38.2248	4289.72	0.564159	21.5648	39.8246	34.6	71.7035	806.228	6.47927	438.338	46.1527	0.607959	525.42	0.369906	4.01603	0.0146433	0.926152	2888.72	0.00256764	0.00449401	26.8391	53.6781	9.09245	1041.23	0.00655695	0.978801	0.00229091	107.952	4.37743	0.134136	46.3972	0.903155	0.126533	0.145025	729.611	5.50675	0.48285	63.2419	88932.9	0.880288	-0.152329	7.83182
34	28.313	28.313	0.660928	19.4304	0.765872	0.480131	3539.25	25.3703	1699.3	0.511953	12.9884	22.0506	25.0554	106.293	2149.9	6.35562	213.771	14.9542	0.683037	1504.39	0.445356	3.29167	0.00600157	0.784722	6641.78	0.00456545	0.00473826	45.252	90.504	8.63178	967.438	0.00887419	0.975357	0.00287006	174.434	4.64452	0.104945	71.5674	0.895102	0.101561	0.128202	2060.84	5.68806	0.749256	100.227	189001	0.983214	-0.335772	10.0901
35	42.3397	40.2525	0.721144	23.5421	0.62985	0.28812	12608.6	37.3773	3632.79	0.572813	21.4102	28.1025	41.981	48.7417	769.743	6.55308	415.763	96.4854	0.438472	381.654	0.243136	7.80351	0.028346	2.1051	5305.94	0.00258005	0.00575047	26.6031	53.2063	8.41114	893.068	0.0113046	0.989851	0.00430017	61.3434	3.92435	0.198118	30.9032	0.935664	0.189734	0.161373	714.056	5.04758	0.590556	36.9901	62963.3	0.76056	-0.0986561	5.49282
36	26.7585	20.0203	0.648985	18.0126	0.701969	0.474878	3863.68	25.6601	1834.78	0.596793	15.3138	22.7071	24.7775	41.0141	514.326	6.05677	120.328	20.4911	0.47358	271.016	0.306179	5.14249	0.0159439	1.02975	2455.06	0.00390272	0.00531301	21.5364	43.0729	7.76807	119.836	0.0155669	0.978301	0.00553465	53.5431	3.80036	0.194123	24.8485	0.905207	0.185038	0.228413	471.793	5.02174	0.608599	34.7073	28275.7	0.942958	-0.251187	5.33443
37	26.7585	20.0203	0.648985	18.0126	0.701969	0.474878	3863.68	25.6601	1834.78	0.596793	15.3138	22.7071	24.7775	41.0141	514.326	6.05677	120.328	20.4911	0.47358	271.016	0.306179	5.14249	0.0159439	1.02975	2455.06	0.00390272	0.00531301	21.5364	43.0729	7.76807	119.836	0.0155669	0.978301	0.00553465	53.5431	3.80036	0.194123	24.8485	0.905207	0.185038	0.228413	471.793	5.02174	0.608599	34.7073	28275.7	0.942958	-0.251187	5.33443
38	51.2585	41.0202	0.687993	23.9553	0.564522	0.30972	11689.4	42.4346	3620.43	0.423666	17.9781	28.3408	47.8928	38.3518	554.318	6.38891	337.252	60.6854	0.480222	286.715	0.283644	5.69638	0.014335	1.27896	2949.23	0.00226946	0.00351449	22.4092	44.8183	8.59785	144.304	0.00999545	0.981765	0.0034555	59.3124	3.99203	0.169307	24.0736	0.908329	0.161441	0.154789	507.64	5.12395	0.482238	35.1195	28472.9	0.795348	-0.110363	5.91252
39	51.2585	41.0202	0.687993	23.9553	0.564522	0.30972	11689.4	42.4346	3620.43	0.423666	17.9781	28.3408	47.8928	38.3518	554.318	6.38891	337.252	60.6854	0.480222	286.715	0.283644	5.69638	0.014335	1.27896	2949.23	0.00226946	0.00351449	22.4092	44.8183	8.59785	144.304	0.00999545	0.981765	0.0034555	59.3124	3.99203	0.169307	24.0736	0.908329	0.161441	0.154789	507.64	5.12395	0.482238	35.1195	28472.9	0.795348	-0.110363	5.91252
40	25.5248	24.2706	0.697438	13.8583	0.703477	0.637971	1283.91	19.6997	819.095	0.476497	9.38685	15.8367	22.7407	50.6182	535.325	5.90419	97.49	11.0161	0.620162	356.682	0.391526	3.51406	0.0135204	0.70944	1771.15	0.00614407	0.0071539	21.6954	43.3909	7.58493	169.443	0.0138538	0.981915	0.00589682	58.2517	3.87881	0.159438	22.074	0.906659	0.14559	0.235779	480.044	4.99474	0.653141	38.3053	33540.7	0.973386	-0.327153	5.99808
41	40.3899	34.8891	0.455614	29.089	0.793492	0.639937	4563	36.6595	2920.03	0.358575	13.1452	33.2297	34.7197	185.426	1519.36	6.38046	276.315	14.1769	0.750307	1245.36	0.531376	2.31154	0.00637387	0.383713	2921.81	0.00465475	0.00492651	34.7585	69.5169	8.46891	5098.42	0.00814036	0.976443	0.00315734	261.641	4.83035	0.0960628	114.909	0.899747	0.0890889	0.0385817	1214.06	5.669	0.864936	136.505	446243	0.990706	-0.394112	12.0529
42	32.0359	22.1712	0.636274	19.2324	0.81229	0.523661	3057.52	23.6767	1601.1	0.66246	15.6849	21.9067	22.707	69.9377	437.566	6.04202	132.113	11.1608	0.664881	334.098	0.424799	3.36656	0.0244915	0.750695	1056.54	0.007645	0.00962051	17.8778	35.7556	7.79862	532.535	0.0130617	0.947859	0.00507454	98.6916	4.21821	0.134486	38.6395	0.851574	0.127079	0.197126	332.963	5.33466	0.661227	61.8977	58086.1	0.986439	-0.384121	7.70794
43	48.1414	45.7071	0.400464	33.9991	0.694424	0.601278	8100.95	48.9601	4870.93	0.479386	23.4708	30.6908	46.1974	97.8725	1139.66	6.25019	387.359	28.9903	0.700865	836.33	0.470096	2.87864	0.125835	0.59942	2958.9	0.00831917	0.0170174	32.1019	64.2037	8.47303	734.858	0.0109173	0.970498	0.00338613	155.698	4.51794	0.120858	71.3066	0.890847	0.118298	0.0804612	1037.51	5.49649	0.720928	84.7309	161397	0.968542	-0.30327	9.13861
44	29.5961	28.3464	0.664796	21.2502	0.918216	0.473853	3617.9	23.1429	1714.35	0.652682	15.105	21.8797	22	97.0585	451.992	6.27185	146.717	12.8424	0.630091	343.524	0.398689	3.59783	0.0339864	0.795841	1085.08	0.00751953	0.0104638	17.7488	35.4976	8.20289	1999.35	0.0113749	0.970999	0.00386435	149.149	4.454	0.128692	64.9382	0.890027	0.118167	0.0821017	321.848	5.42245	0.746476	81.2571	151027	0.982417	-0.341432	9.03943
45	36.5347	36.5347	0.658111	30.7087	0.911852	0.360843	8445.05	33.6773	3047.33	0.369762	12.4526	33.2912	34.375	80.6474	1311.93	6.48774	329.286	31.2282	0.618386	832.686	0.383337	3.88009	0.00729423	0.90758	4817.37	0.00434768	0.0046909	35.0614	70.1228	8.84841	389.243	0.00878696	0.980743	0.00268392	120.379	4.44241	0.126091	50.4687	0.906949	0.123567	0.162713	1241.25	5.5382	0.752243	72.1139	124747	0.947135	-0.233045	8.33876
46	16.1552	12.4512	0.773582	7.13376	0.431394	0.790793	494.02	16.5365	390.668	0.357224	5.90724	6.875	15.6197	105.624	1025.43	5.1255	37.0299	2.46269	0.767828	800.803	0.552684	2.19403	0.0179696	0.349298	2252.78	0.0163398	0.016617	29.3682	58.7364	5.40814	-216.82	0.0486607	0.959906	0.0275495	177.134	3.61694	0.0946293	74.8979	0.86995	0.0995643	-0.0818568	856.788	3.9713	0.991379	81.9628	88236	0.999376	-0.775196	10.035
47	55.9391	51.7855	0.625261	35.4829	0.719021	0.314621	14856.1	49.3488	4674.04	0.297037	14.6584	36.9076	54.9919	41.2144	723.401	6.49126	154.154	37.6766	0.417476	337.642	0.228716	8.30267	0.0159607	2.14874	5241.64	0.00221107	0.00321836	25.5363	51.0726	7.8265	693.421	0.0186302	0.988851	0.00615497	45.5996	3.71778	0.22487	21.9343	0.932284	0.225681	0.272284	661.68	4.9698	0.598934	32.2386	37001	0.91253	-0.206964	4.8035
48	57.4931	51.153	0.683757	39.9822	0.840297	0.209996	38204.2	47.581	8022.76	0.669595	31.86	45.838	53.9648	42.247	1335.64	6.63781	1044.78	188.506	0.482402	661.238	0.268857	6.64951	0.0156947	1.76775	8684.66	0.00109067	0.00240722	35.9003	71.8005	9.03912	-54.4603	0.00865718	0.989097	0.00277283	69.8798	4.11192	0.162872	29.9356	0.928861	0.157019	0.104412	1293.03	5.20927	0.389235	39.1363	35765.4	0.610077	-0.0506961	6.2986
49	41.8181	28.0425	0.523795	25.0731	0.557318	0.513843	5800.65	44.9889	2980.62	0.33785	15.1995	35.9375	31.5268	94.854	2482.21	6.41238	301.927	22.8578	0.659352	1674.28	0.429484	3.21337	0.00296263	0.679704	7685.6	0.00173969	0.00190725	47.2377	94.4753	8.60673	-1239.62	0.00913734	0.980047	0.00297046	137.388	4.45274	0.115981	50.8399	0.90333	0.109916	0.210244	2251.32	5.63671	0.702932	87.7289	160840	0.980811	-0.332932	9.1165
50	25.928	22.981	0.754709	18.3347	0.770464	0.426003	3403.12	23.7969	1449.74	0.491813	11.7036	20.2425	24.8195	22.2908	243.248	6.0732	117.958	33.6949	0.435936	112.977	0.238298	7.94545	0.0429851	2.11738	1910.98	0.00629607	0.00940963	15.0446	30.0891	7.58251	3.16971	0.0193448	0.97618	0.00683822	35.5963	3.63074	0.209932	14.4916	0.896777	0.205142	0.0947069	228.292	4.63376	0.448628	19.7322	7359.25	0.838932	-0.149259	4.57741
51	67.1193	60.2898	0.41008	44.7458	0.743089	0.392981	27022.9	60.2159	10619.5	0.505533	30.4411	50.3125	66.948	78.2174	908.519	6.80932	990.958	137.012	0.535707	559.675	0.302583	5.86718	0.0325445	1.64807	4346.84	0.00221305	0.00527265	27.9576	55.9152	9.21925	1696.7	0.00893859	0.987354	0.00262502	94.1778	4.22514	0.17404	47.4549	0.929333	0.168636	0.259573	798.416	5.56792	0.521983	63.8424	133455	0.806195	-0.108796	6.77865
52	29.7206	24.0527	0.725023	15.7261	0.625354	0.479379	2693.76	25.1476	1291.33	0.389291	9.78973	17.875	23.9464	29.0677	291.65	5.63292	95.5182	16.438	0.558312	173.106	0.348607	4.0219	0.0275952	0.771378	1071.81	0.0113251	0.01344	15.9652	31.9304	7.17543	204.221	0.0216491	0.968796	0.00825701	44.8683	3.68237	0.194364	17.5729	0.882099	0.177254	0.158504	259.165	4.68239	0.69764	26.6856	14656.2	0.961167	-0.324035	5.20326
53	71.0574	69.3415	0.385673	47.1325	0.632529	0.479335	17901	74.5144	8580.58	0.382565	28.5066	63.8944	52.5951	58.7267	1265.45	6.46486	492.328	70.132	0.552609	764.527	0.321783	5.2366	0.00594475	1.40729	5667.32	0.0011526	0.00158937	34.1544	68.3088	8.72213	1859.06	0.0110553	0.991724	0.00334366	74.065	4.06868	0.176374	35.7811	0.94034	0.166619	0.286879	1181.58	5.33556	0.46184	52.059	99940.2	0.842039	-0.132544	6.16239
54	54.3327	53.033	0.659249	32.875	0.723779	0.244863	26886.6	45.4213	6583.53	0.65097	29.5679	37.4721	52.0496	98.8215	2537.28	6.83245	786.576	75.8294	0.56867	1532.4	0.342287	4.37772	0.00382092	0.986224	10293.2	0.00201217	0.00221596	48.9451	97.8901	9.71009	712.146	0.00510372	0.987324	0.0015938	136.099	4.52741	0.126631	61.8517	0.925338	0.121196	0.22627	2416.07	5.83395	0.491198	88.4697	217399	0.845388	-0.12174	8.57625
55	39.2669	34.5326	0.671811	26.1059	0.826664	0.30689	12905.1	31.5798	3960.45	0.774611	24.4621	31.7591	34.0828	78.6508	721.731	6.53305	406.585	40.0354	0.60305	458.787	0.368617	3.9592	0.0812749	0.881611	2639.96	0.0106369	0.0161246	25.0033	50.0067	9.31441	274.759	0.00676963	0.979254	0.00197686	126.198	4.51313	0.120446	51.0101	0.902588	0.1148	0.153868	636.843	5.66073	0.445953	74.7419	113826	0.895051	-0.159781	8.65061
56	56.7484	48.2896	0.535636	34.1779	0.612242	0.37197	14299.5	55.8242	5318.97	0.364681	20.358	41.3314	55.4593	61.8664	1035.14	6.64711	496.392	74.8119	0.508341	604.531	0.286435	5.9648	0.012607	1.53612	5131.07	0.000846701	0.00235142	30.7587	61.5175	8.85241	1418.78	0.00781303	0.987586	0.00282004	80.9109	4.1221	0.170913	37.2703	0.927574	0.166074	0.206379	957.094	5.35784	0.596244	51.4272	92794.8	0.817608	-0.120319	6.49531
57	59.1966	39.3732	0.577064	29.4993	0.530595	0.28628	25084.8	55.5967	7181.26	0.489213	27.1986	49.6235	57.2646	51.0732	1000.74	6.56533	519.197	116.646	0.436382	481.22	0.242163	7.62034	0.141029	1.96641	7041.22	0.00191636	0.00771986	30.2565	60.5129	8.53635	227.847	0.011245	0.993655	0.00391901	58.8577	3.90772	0.197737	29.3273	0.947992	0.190405	0.189832	922.884	5.10311	0.434537	36.8322	93591.7	0.704287	-0.0781387	5.41964
58	58.1503	55.5203	0.480925	43.8244	0.807969	0.344097	24956.1	54.2402	8587.32	0.480205	26.0464	54.0445	49.3964	72.9616	1238.51	6.63054	623.279	102.507	0.520828	709.678	0.292208	6.08204	0.0504282	1.67657	6703.48	0.00290228	0.00801879	33.7066	67.4131	8.91951	1428.73	0.00966817	0.986915	0.00311142	105.988	4.28413	0.16569	55.1795	0.928898	0.163004	0.116033	1143.52	5.36141	0.585761	60.3591	146024	0.806212	-0.111532	7.09378
59	37.9817	33.3054	0.610552	23.6656	0.664468	0.455974	5241.6	35.6158	2390.04	0.400548	14.2658	25.6445	37.863	57.7502	1220.9	6.30521	147.763	18.5179	0.559933	739.42	0.329829	4.76339	0.00718114	1.1466	5208.79	0.00275818	0.00321561	33.002	66.0039	8.01649	768.863	0.0133282	0.987488	0.00460691	66.7942	4.00242	0.169576	28.037	0.923496	0.162541	0.238233	1100.73	5.17206	0.613034	44.679	46755.8	0.95199	-0.259123	6.21314
60	23.3222	22.6022	0.703574	17.2644	0.87595	0.457496	3391.27	19.7094	1551.49	0.803009	15.8268	22.352	21.3337	46.5138	344.097	6.14815	129.818	19.944	0.510109	203.699	0.315858	4.78102	0.0280172	0.982791	1376.49	0.00577336	0.00833881	16.7338	33.4677	7.97764	397.427	0.0137216	0.980638	0.00472535	56.4771	3.88692	0.16278	22.4976	0.905389	0.159217	0.282972	291.183	5.17696	0.581796	39.3689	35523.8	0.948606	-0.255481	5.79202
61	35.6867	32.7605	0.620971	16.1562	0.577307	0.50907	3580.2	27.9855	1822.57	0.552283	15.4559	15.8795	30.4473	60.6852	546.124	5.92352	119.634	13.9477	0.62596	365.122	0.390961	3.69281	0.0138621	0.827203	1793.37	0.00638112	0.00730506	21.4771	42.9541	7.64847	753.138	0.0170545	0.983167	0.00586165	92.5721	4.11297	0.159814	40.9085	0.914252	0.144778	-0.00307737	463.266	4.94304	0.742101	47.8942	78603.6	0.977755	-0.346484	7.12842
62	38.7641	37.017	0.771671	26.3202	0.718096	0.271721	12268.4	36.6528	3333.58	0.528676	19.3775	30.174	37.5608	21.4661	234.602	6.34819	159.501	45.6088	0.401084	106.528	0.219699	8.91736	0.0566297	2.33947	1916.45	0.00437624	0.00835441	14.3534	28.7068	7.90305	60.5944	0.0160011	0.974314	0.00539514	30.9453	3.53068	0.22867	12.8216	0.894103	0.221553	0.294427	212.425	4.8785	0.455266	21.8542	9742.17	0.805717	-0.125993	4.22279
63	52.136	49.8623	0.639606	31.6387	0.697961	0.320133	13174.2	45.3302	4217.49	0.330369	14.9757	33.4281	51.2644	51.7651	808.259	6.40347	309.133	59.0977	0.477916	395.621	0.274541	6.14032	0.0618899	1.483	4884.2	0.00360091	0.00889416	27.3837	54.7673	8.4654	468.028	0.0113555	0.985972	0.00387236	68.3807	4.03031	0.171918	32.1365	0.922572	0.166651	0.137445	755.54	5.09063	0.777481	39.8612	72635.6	0.823256	-0.125765	6.00754
64	47.9316	39.2946	0.688153	29.6324	0.715235	0.254787	20983	41.4302	5346.19	0.656485	27.1983	38.2021	46.0225	31.2739	1155.51	6.77315	461.241	161.628	0.349127	462.652	0.181377	13.5726	0.017162	4.24881	13660.7	0.000503608	0.0017388	33.1476	66.2953	8.09139	535.748	0.0177321	0.992766	0.00591166	36.98	3.60731	0.253698	18.3463	0.94544	0.250308	0.285846	1106.67	4.95014	0.412514	26.3643	24248.1	0.691474	-0.0833969	4.2679
65	63.8969	49.4785	0.485014	29.3683	0.512434	0.418076	13565.1	57.3114	5671.25	0.371027	21.2641	40.6699	58.6387	78.9523	1085.78	6.65201	493.016	67.3783	0.52819	671.266	0.299888	5.65328	0.0221983	1.47618	4901.2	0.0014704	0.00481888	30.7527	61.5053	8.80264	1947.73	0.00808753	0.988796	0.00288005	83.7312	4.0988	0.172292	41.0988	0.932134	0.166998	0.228621	959.484	5.38149	0.707048	55.6016	135292	0.845124	-0.136342	6.44839
66	22.9795	21.0335	0.689242	15.0869	0.694532	0.588934	1690.97	21.7225	995.872	0.342451	7.43888	14.7004	22.6062	115.434	789.32	5.89836	89.1279	5.59302	0.740956	594.67	0.518186	2.37209	0.019761	0.392509	1745.65	0.0164922	0.0169934	27.6509	55.3017	6.77438	1480.6	0.0204129	0.937471	0.0104911	241.769	4.33289	0.0798844	80.054	0.83572	0.0788587	0.095938	775.28	5.07774	0.950006	130.142	238715	0.998878	-0.675179	12.378
67	62.7164	58.7346	0.571498	31.9217	0.562538	0.274429	29316.8	56.7458	8045.39	0.475525	26.984	44.177	59.8138	78.8426	1611.59	6.82721	925.712	158.063	0.464404	835.103	0.260544	6.8846	0.0967252	1.79325	9895.78	0.00322565	0.00971375	38.4186	76.8371	9.07852	1109.47	0.00885085	0.990276	0.00287396	98.7821	4.19903	0.17298	52.8135	0.939197	0.168692	0.230161	1491.36	5.48416	0.443189	64.7497	210903	0.729153	-0.0833087	6.7223
68	27.9656	27.9656	0.720788	11.1814	0.434557	0.558594	1732.77	25.7306	967.914	0.332962	8.56731	10.1675	24.6387	58.1451	364.729	5.80218	81.9333	10.2286	0.63832	267.705	0.390159	4.50476	0.0594239	1.29896	1345.85	0.00609223	0.0149498	16.787	33.574	7.0257	744.229	0.0255656	0.97189	0.00887855	67.8485	3.807	0.156008	29.1564	0.890559	0.160332	0.227933	292.779	4.90404	0.859017	44.6733	56511.5	0.989034	-0.44654	6.14785
69	74.97	74.97	0.539803	46.5984	0.68417	0.219	68456.7	68.1093	14992	0.558478	38.0376	69.7794	57.2647	48.5903	1197.6	6.64863	1533.11	290.082	0.452157	585.26	0.262026	6.49171	0.00672416	1.51327	7165.51	0.000777364	0.00131085	33.9106	67.8211	9.06859	1693.93	0.0073895	0.993365	0.00279761	69.2912	4.06644	0.175383	32.5158	0.945482	0.166973	0.248353	1161.31	5.32006	0.513393	46.0269	111948	0.607299	-0.0501702	6.04364
70	65.6928	65.4866	0.570353	41.6416	0.687951	0.288132	25482.6	60.5298	7342.36	0.27506	16.6493	54	54.2498	135.543	2895.8	7.01152	800.242	59.0239	0.598194	1809.16	0.367421	3.98531	0.00261087	0.893006	10688.7	0.00116532	0.00133455	52.2437	104.487	9.84644	4615.3	0.00429598	0.989603	0.0013784	124.712	4.47599	0.128805	53.1935	0.931037	0.123373	0.455494	2785.26	6.12429	0.635237	118.056	543129	0.917245	-0.172195	8.35908
71	31.8918	29.1247	0.664014	14.7718	0.470127	0.508405	2939.63	31.4209	1494.52	0.330788	10.3937	13.8975	30.9974	43.9391	629.579	5.94363	120.899	17.0537	0.581515	392.366	0.360891	3.95522	0.0116803	0.821796	2333.33	0.00494641	0.00582674	24.4371	48.8742	7.81606	591.783	0.0142959	0.972248	0.00524683	74.1567	4.05447	0.155907	30.7069	0.889551	0.14499	0.114931	602.065	4.98702	0.671922	41.9581	45577	0.954268	-0.272686	6.57758
72	23.8598	15.4434	0.727825	10.6551	0.440135	0.626414	1193.4	24.2088	747.563	0.258852	6.2665	10.5	21.6342	97.0374	1072.07	5.33773	53.3725	4.64706	0.74183	810.595	0.52326	2.29412	0.012595	0.356017	2365.11	0.0107609	0.0110711	33.7802	67.5604	5.29195	1850.37	0.0522841	0.962493	0.0353995	180.95	3.51234	0.0865207	66.6283	0.870923	0.106439	0.131615	1159.21	3.94804	0.946642	105.234	181217	0.998519	-0.756201	10.4733
73	48.0518	47.2076	0.600925	30.3635	0.779119	0.337708	13532.1	38.9716	4569.9	0.527714	20.5658	35.2122	45.337	66.2648	788.137	6.57167	400.987	91.9012	0.450157	449.072	0.244504	7.88659	0.029919	2.21406	4708.75	0.00137235	0.00474567	25.6589	51.3178	8.26912	2302.74	0.0146199	0.991131	0.00503346	73.3187	3.92535	0.209245	41.6251	0.943503	0.203097	0.204532	668.599	5.08716	0.747212	46.7962	137991	0.810999	-0.123374	5.59108
74	42.5245	39.9824	0.459776	22.8644	0.456515	0.80935	2194.84	50.0847	1776.39	0.30762	15.407	39.5312	18.6875	80.28	1887.17	5.7989	144.955	9.3609	0.75919	1434.13	0.544943	2.18045	0.00513875	0.328396	4144.34	0.00423834	0.00438901	40.5501	81.1002	6.57548	1381.11	0.0257481	0.981629	0.0136432	96.8659	3.8418	0.135242	39.739	0.909038	0.121869	0.353884	1675.98	4.80116	0.893643	76.2314	126313	0.995532	-0.587414	7.48012
75	60.0915	52.0095	0.587763	37.9187	0.702593	0.294791	21742.1	53.9696	6409.38	0.296136	15.9824	42.3195	57.7411	86.4486	2581.67	6.78604	802.629	104.343	0.524207	1454.5	0.304603	5.31727	0.0126485	1.29142	12452.1	0.00192498	0.00384567	49.2793	98.5587	9.24695	2277.44	0.00784249	0.991257	0.00233265	103.372	4.23555	0.166558	54.3376	0.941522	0.159405	0.301944	2451.96	5.67198	0.509081	75.1172	265493	0.836725	-0.123394	6.94578
76	41.0502	40.0878	0.624924	25.5849	0.653999	0.456039	4886.13	39.1207	2228.27	0.217627	8.51372	22.6062	39.875	45.9904	491.905	5.95225	193.374	25.6318	0.622552	340.365	0.389083	3.96177	0.0134644	0.988401	1688.17	0.0041915	0.0052739	21.0102	42.0203	7.67645	838.047	0.0180721	0.982348	0.00602154	73.1973	4.0316	0.162098	32.1024	0.912083	0.160972	0.08462	444.957	4.9082	0.776921	40.0289	43517.1	0.948245	-0.285894	6.39847
77	56.645	54.539	0.685593	39.2282	0.841882	0.233012	27740.7	46.5958	6463.92	0.500873	23.3386	40.5	48.2808	23.7814	205.082	6.32595	484.717	178.729	0.353947	88.6912	0.204436	9.83172	0.0721331	2.39224	1690.03	0.00449746	0.00924222	13.3609	26.7218	7.83497	487.017	0.0153792	0.989834	0.00642472	31.9663	3.51548	0.240577	15.231	0.933449	0.231714	0.189721	182.462	4.67099	0.42993	19.9311	21827	0.590751	-0.0544178	4.07859
78	37.2641	33.8415	0.714125	28.1861	0.855172	0.281098	13981.5	32.9596	3930.18	0.71078	23.427	36.5015	31.9263	48.929	1836.41	6.44485	346.677	59.5054	0.49218	946.971	0.290106	5.61088	0.00418706	1.30742	9847.78	0.00113801	0.00144185	42.1671	84.3343	8.67521	355.099	0.00997073	0.987977	0.00333971	75.7148	4.12815	0.163563	33.6988	0.926662	0.156679	0.151827	1784.76	5.23209	0.639996	44.5334	58469.3	0.81872	-0.120353	6.45869
79	40.5837	37.6198	0.704123	31.2379	0.939545	0.316666	10202.4	33.2479	3230.75	0.442677	14.7181	34.8897	37.4721	118.656	853.365	6.5339	364.466	28.0413	0.659154	633.034	0.417965	3.51376	0.339972	0.824462	2296.78	0.00634462	0.0306974	25.7142	51.4284	9.12112	1786.75	0.00809446	0.972259	0.00218994	192.62	4.71812	0.110062	87.0371	0.89304	0.10487	0.0796158	669.861	5.74731	0.705604	104.768	247298	0.951807	-0.231753	10.2025
80	48.0204	39.6011	0.698207	34.2608	0.779354	0.236425	25143.3	43.9605	5944.49	0.612598	26.9301	47.1695	43.6	19.353	217.404	6.40325	430.679	150.97	0.332578	83.8234	0.200409	10.1233	0.0673144	2.33067	1950.87	0.00321792	0.00780357	13.9088	27.8177	7.86393	220.317	0.0134661	0.985345	0.00581694	26.3049	3.4398	0.235047	10.9321	0.917614	0.228674	0.256346	198.058	4.70458	0.421932	17.7466	11180.6	0.593512	-0.0555556	3.90312
81	55.7262	52.1885	0.541778	22.7176	0.424157	0.441141	8284.28	53.5593	3654.54	0.212856	11.4004	25.805	53.021	56.7537	281.246	6.36977	306.424	48.4821	0.532842	194.785	0.305203	5.66335	0.0546731	1.54293	1046.22	0.00617037	0.0104698	14.3879	28.7758	8.31206	1729.12	0.0121314	0.985042	0.0040397	77.517	3.96567	0.202397	42.2326	0.926533	0.195077	0.229213	218.957	5.27537	0.562719	50.6684	113693	0.913707	-0.198639	5.87674
82	24.9722	20.1246	0.745257	15.5985	0.700467	0.451935	2960.1	22.2687	1337.77	0.612485	13.6393	19.5041	20.6303	126.455	589.98	6.10843	98.1383	10.6047	0.635974	433.255	0.387899	4.3834	0.0205431	1.23383	1819.47	0.00643311	0.00778046	20.1338	40.2675	7.6178	5194.89	0.0175659	0.968634	0.00586965	169.264	4.33366	0.158069	89.7565	0.895728	0.144091	0.12271	417.593	5.23899	0.836714	96.7936	333494	0.987364	-0.393533	8.79087
83	38.251	35.1461	0.784232	29.7543	0.914404	0.237608	17479.8	32.5396	4153.34	0.826932	26.908	34.3839	34.8897	48.4212	1797.44	6.52243	425.398	71.6653	0.488582	910.528	0.284737	5.81124	0.00419367	1.38267	10081.5	0.000979656	0.00129045	41.9097	83.8194	8.84605	530.849	0.00904012	0.986911	0.00301334	73.9572	4.13725	0.160773	31.8112	0.922831	0.153767	0.190169	1765.11	5.29989	0.582622	45.6504	61096	0.789747	-0.104904	6.46953
84	39.1747	33.3054	0.724556	16.7985	0.484428	0.412143	4247.1	34.677	1750.41	0.314232	10.8966	15.8795	37.4721	84.0666	505.956	6.20643	152.813	12.2617	0.653333	373.073	0.420972	3.19284	0.0462633	0.631074	1264.52	0.00873329	0.015196	19.3141	38.6282	8.24256	791.299	0.0109036	0.967385	0.00369729	161.881	4.53459	0.096113	55.5682	0.877809	0.0962419	0.0356526	376.508	5.40314	0.63816	83.8408	116170	0.987867	-0.375326	10.0517
85	72.9861	67.2542	0.55703	41.3713	0.638724	0.24631	43789.6	64.7719	10785.8	0.434859	28.1666	46.4792	68.0619	36.4635	1479.3	6.6107	1149.49	322.454	0.388099	634.773	0.216599	9.10665	0.0102466	2.35175	12216.9	0.000387376	0.00130171	37.7872	75.5744	8.47897	896.792	0.0126126	0.994324	0.00460726	43.4564	3.74637	0.221004	20.644	0.949852	0.212624	0.314391	1438.02	5.07888	0.385619	31.868	42241.3	0.607437	-0.0553787	4.75002
86	50.6696	40.942	0.568603	14.4145	0.321028	0.555954	3580.2	44.901	1990.43	0.252036	11.3167	14.4669	47.6488	123.497	839.497	6.12757	116.137	12.6078	0.624727	618.87	0.379534	4.22222	0.252227	1.10804	2642.51	0.0165506	0.0441119	24.8753	49.7505	7.59233	1733.42	0.0163797	0.987795	0.00608683	112.217	4.23189	0.142569	52.1916	0.927637	0.14168	0.103776	629.358	5.06459	0.758355	66.1086	219772	0.975412	-0.337025	7.72207
87	36.5323	30.0375	0.510723	22.9995	0.692991	0.570885	4563	33.1887	2604.95	0.608545	20.1968	30.3383	33.4072	38.1159	300.39	5.9124	144.118	19.4769	0.586566	186.217	0.369533	3.71795	0.0247404	0.713504	1034.67	0.00777159	0.0100158	16.2035	32.407	7.84872	284.955	0.0155107	0.962277	0.00511551	61.3845	3.95164	0.152983	22.7624	0.869406	0.14645	0.184839	269.531	5.05595	0.540456	37.6263	24244.6	0.951901	-0.266331	6.18367
88	9.12633	6.7082	0.860994	5.8517	0.484246	0.944056	210.6	12.0841	198.818	0.334281	4.0395	6.87677	6.87677	21.3951	67.3333	3.72548	11.7778	1.88889	0.833333	64.25	0.654321	1.66667	0.548082	0.17284	79.6667	0.119841	0.205489	6.26976	12.5395	3.2898	59.8754	0.140476	0.879302	0.122393	41.5286	2.14827	0.179813	11.695	0.773674	0.155475	-0.0412148	38.8129	2.22646	0.990639	19.9144	2925.02	0.99469	-0.853837	5.28429
89	37.565	31.6259	0.635097	21.2954	0.597008	0.440266	5173.55	35.6702	2277.74	0.363257	12.9574	23.2396	33.528	58.2146	539.482	6.27746	221.443	26.7257	0.575526	332.157	0.353179	4.19617	0.0145283	0.93086	1970.82	0.00359477	0.00485514	21.4688	42.9376	8.36559	733.187	0.0123424	0.978719	0.00372735	72.0204	4.08359	0.160277	28.7644	0.901874	0.149471	0.207007	472.428	5.26203	0.556103	47.3747	66979.9	0.933434	-0.218929	6.52239
90	36.8231	16.1555	0.601971	15.9459	0.357091	0.501662	4106.7	44.6549	2060.17	0.290489	12.9718	33.4281	36.02	81.2444	1955.57	6.33529	114.123	14.0028	0.515468	1090.76	0.325135	4.65812	0.00566454	0.959895	8413.97	0.00314041	0.0034352	42.9426	85.8852	7.82847	1108.5	0.0142916	0.995537	0.00508823	54.7434	3.7659	0.196758	25.8619	0.954959	0.183888	0.458246	1868.97	5.33215	0.691489	52.2127	127830	0.975013	-0.324879	5.34861
91	64.9185	63.6396	0.462251	49.8047	0.938365	0.313378	37206	53.076	11659.5	0.582254	30.9038	55.7431	61.5	47.7209	1370.44	6.47452	869.902	174.554	0.487485	721.675	0.273554	6.47044	0.0217791	1.7131	8081.95	0.000845662	0.00333371	36.1666	72.3332	8.62337	1317.54	0.0127448	0.991008	0.00395263	67.6838	3.99248	0.192162	34.2032	0.939444	0.184051	0.170841	1315.68	5.13312	0.453156	41.4906	78624.3	0.716327	-0.0810232	5.75095
92	49.3356	44.7579	0.641265	18.4954	0.368032	0.377787	7954.23	50.2549	3005.01	0.299721	15.0625	21.1608	49.2773	42.7458	226.23	6.43888	260.886	47.5145	0.47246	131.279	0.270629	6.34647	0.100643	1.56472	1102.41	0.00820993	0.0161902	13.7711	27.5422	8.43079	619.614	0.010297	0.978354	0.00359819	59.7279	3.89674	0.179854	24.2729	0.902948	0.176491	0.241578	199.381	5.19744	0.501648	39.527	40989.7	0.865997	-0.15428	5.78848
93	30.1399	28.9737	0.662397	26.5298	0.928363	0.388062	6658.78	28.577	2584.02	0.523657	14.9645	27.6602	28.1457	34.3482	549.419	6.36222	226.125	40.6134	0.475163	280.51	0.280205	6.24659	0.0163452	1.58163	3100.35	0.0023887	0.00366392	22.4643	44.9286	8.21253	57.599	0.0123797	0.978767	0.00416862	44.7408	3.76004	0.19477	18.299	0.90289	0.190473	0.309057	514.956	5.14825	0.520514	32.6583	21865.7	0.890444	-0.176226	5.07905
94	49.6238	48.939	0.510555	29.8288	0.66281	0.442089	9835.53	45.0036	4348.18	0.341896	15.3865	39.9472	42.3195	13.3934	120.617	5.94178	256.772	106.451	0.369465	55.1485	0.215413	8.84732	0.128464	2.03136	882.843	0.00638178	0.0157327	9.9623	19.9246	6.99151	48.063	0.0252791	0.982048	0.010851	18.8411	3.14701	0.278926	7.81977	0.910313	0.267478	0.0966776	100.499	4.21289	0.47048	10.654	2873.37	0.704587	-0.0957811	3.26475
95	32.6253	30.5941	0.538395	23.7846	0.694317	0.649558	2644.2	34.2562	1717.56	0.323579	11.0846	31.7515	20.7885	41.414	267.743	5.65542	90.4071	12.3982	0.639151	191.304	0.400031	3.69912	0.0440495	0.871956	787.947	0.0178587	0.0214462	14.3155	28.631	6.77009	317.437	0.0253694	0.961276	0.0108893	68.5461	3.79145	0.176435	28.7839	0.874526	0.170785	-0.0229454	205.349	4.56606	0.824814	34.5232	23141.1	0.981104	-0.411561	6.18096
96	42.7965	41.488	0.449595	21.4172	0.475759	0.706207	3533.4	45.0169	2495.31	0.341194	15.3595	24.9722	31.5	27.1402	878.543	5.58933	106.987	18.1126	0.539896	483.289	0.354261	3.92715	0.00844913	0.682382	3287.96	0.00398787	0.00457279	28.8787	57.7573	7.07561	-50.2464	0.0224004	0.984262	0.00861845	43.321	3.56635	0.213937	19.7512	0.917457	0.20058	0.229226	840.381	4.69242	0.665748	27.9639	23072.5	0.953557	-0.304353	4.81387
97	50.1273	49.5908	0.680586	19.1666	0.379457	0.346825	8599.5	50.5105	2982.52	0.285301	14.4107	19.8494	49.9249	19.6253	295.027	6.06641	142.84	40.3095	0.439427	135.469	0.242925	7.4898	0.0330379	1.86935	2095.55	0.00390847	0.00627404	16.7903	33.5806	7.59205	159.275	0.0172351	0.984125	0.00651172	30.3106	3.46395	0.22653	12.7829	0.915216	0.218716	0.220921	286.119	4.67919	0.506408	19.3519	9817.52	0.821538	-0.139129	4.14257
98	53.6042	52.8417	0.64949	17.1951	0.326906	0.386097	7172.1	52.5996	2769.13	0.260099	13.6811	18	53.5202	44.605	891.861	6.16697	211.535	29.9364	0.577509	535.041	0.345082	4.37031	0.00745151	1.00222	3672.85	0.00247308	0.00302747	29.0337	58.0673	8.18574	475.589	0.0121646	0.97991	0.00423774	68.7972	4.02774	0.164588	29.5173	0.905662	0.155967	0.110044	847.577	5.0827	0.569027	39.0098	32495.1	0.917117	-0.204424	6.25562
99	63.0971	46.9814	0.552966	25.5211	0.455819	0.356387	14777.1	55.9896	5266.37	0.329925	18.4723	27.5071	62.6498	84.4517	2513.31	6.56589	407.844	53.4038	0.5486	1412.76	0.322917	4.92241	0.0242905	1.1932	11959.1	0.00460136	0.0083561	49.0784	98.1569	8.85718	-723.878	0.00918936	0.987004	0.0028927	126.629	4.30734	0.144205	69.4613	0.930196	0.146604	0.160717	2420.9	5.49173	0.663468	75.4943	232384	0.892353	-0.165492	7.54573
100	45.0504	44.1418	0.624417	30.6998	0.786871	0.329291	13010.4	39.0151	4284.2	0.484818	18.9152	43.8097	33.8136	115.097	2159.81	6.64244	438.448	35.6529	0.631386	1472.85	0.394288	3.72842	0.00315716	0.870128	6958.18	0.00124412	0.00146452	44.8103	89.6205	9.24754	4851	0.00707325	0.984866	0.00208803	134.123	4.49879	0.127395	58.1826	0.918551	0.119961	0.374589	2049.12	5.89789	0.57101	108.093	356684	0.95169	-0.227036	8.60889
101	26.5445	23.2863	0.684572	19.5713	0.907389	0.438237	4188.6	21.5688	1835.6	0.834884	18.0075	22.5	24.9722	14.3343	126.765	5.64813	91.933	27.9441	0.43537	66.7639	0.256796	6.7486	0.0971427	1.55326	673.743	0.00935038	0.0168694	10.2792	20.5584	7.09005	45.7557	0.0219396	0.962899	0.00902012	23.9933	3.36141	0.237091	9.00063	0.870669	0.223644	0.0900617	106.908	4.3227	0.464215	13.2085	2619.28	0.821104	-0.148906	3.86244
102	54.2716	53.2658	0.59245	22.4959	0.396807	0.442089	6294.6	56.6925	2782.77	0.197903	11.2196	37.5	30	39.1591	239.608	6.11945	178.952	26.6097	0.566754	152.457	0.332624	4.77695	0.0502841	1.18247	927.065	0.0125313	0.0162355	13.9258	27.8516	8.00635	268.328	0.013825	0.977961	0.00466489	55.6207	3.89075	0.174624	22.4672	0.899498	0.167434	0.17561	200.151	5.03489	0.529345	34.0156	20933.3	0.919982	-0.215772	5.74014
103	41.5155	37.53	0.639039	18.4976	0.457758	0.391773	7207.2	40.4091	2823.59	0.411134	16.6136	24	40.8325	35.3028	447.933	6.0721	213.896	32.4416	0.571619	270.486	0.347234	4.41558	0.0151735	1.03858	1810.6	0.00373726	0.00503311	20.3054	40.6108	8.12009	275.914	0.0126493	0.981558	0.00445906	55.0695	3.92102	0.169718	21.0319	0.906286	0.156883	0.146889	417.166	5.00094	0.497274	32.381	23190.6	0.884942	-0.173977	5.81484
104	41.7062	39.6011	0.687352	31.2323	0.894828	0.300224	12870	34.9031	3863.88	0.553171	19.3074	34.6	32.5	24.4515	252.516	6.23138	275.542	68.8073	0.432608	121.669	0.250493	7.20909	0.0428189	1.78443	1599.93	0.00418036	0.00751544	14.9586	29.9172	8.03546	217.224	0.0132589	0.981671	0.00502949	34.475	3.632	0.207309	13.4354	0.906956	0.196597	0.195932	228.144	4.80225	0.35486	21.6063	10939.9	0.707328	-0.0831109	4.57608
105	66.9888	50.3115	0.538843	39.0956	0.564223	0.291088	29308.5	69.291	8531.34	0.373972	25.9129	65.9488	51.0881	22.014	1551	6.29648	448.623	140.724	0.384102	609.247	0.223864	8.86527	0.00646126	2.29695	13548.7	0.000760441	0.00117789	39.5169	79.0338	7.82221	233.911	0.0193432	0.994373	0.00646998	31.716	3.43182	0.254412	16.1172	0.951458	0.244482	0.233191	1566.6	4.78483	0.499366	20.8242	17613	0.730647	-0.0946404	3.91
106	55.5611	49.9525	0.585562	36.3145	0.79759	0.326048	16251.3	45.5302	5298.71	0.383689	17.4695	49.1137	39	72.5024	1818.35	6.57498	466.557	53.6739	0.570201	1113.11	0.335894	4.60403	0.0160257	1.09212	7498.72	0.00151354	0.00351609	40.6914	81.3828	8.99398	1359.85	0.00801014	0.986269	0.00253534	97.391	4.27446	0.145853	44.492	0.922686	0.143013	0.2021	1669.44	5.47717	0.527137	61.8919	113841	0.87138	-0.147118	7.23435
107	62.3556	47.9167	0.547593	34.016	0.60852	0.385331	12038.6	55.8995	4638.86	0.187642	10.4891	42.3195	47.0713	43.508	1762.32	6.25206	454.622	78.7176	0.523028	977.913	0.311598	5.01371	0.00868704	1.14692	8219.46	0.000655685	0.0019876	40.5535	81.107	8.19261	1417.42	0.0141603	0.992232	0.00458991	52.3318	3.79634	0.195956	24.4491	0.941708	0.187957	0.322654	1657.82	5.11032	0.663301	39.0556	82021.2	0.869927	-0.159679	5.21401
108	24.8294	24.8294	0.713947	21.185	0.86294	0.535477	2024.1	24.5498	1083.86	1.44714e-16	3.55271e-15	19.5	22.5	44.5595	209.526	5.48465	72.5723	9.53179	0.647118	156.902	0.419493	3.17341	0.0469296	0.60971	553.364	0.0186023	0.0231358	12.2187	24.4375	7.3839	1101.75	0.0246443	0.9723	0.00720512	42.935	3.67118	0.20923	19.7929	0.89421	0.212413	0.460987	167.881	5.06368	0.704408	40.0377	55511.9	0.971413	-0.327341	4.79201
109	17.2783	13.3931	0.681959	12.3119	0.65501	0.736904	891.138	18.7966	656.683	0.436512	8.20492	16.6005	14.9696	46.7677	253.009	5.41537	37.2222	5.24074	0.570332	146.099	0.34465	4.66667	0.198104	1.16838	1204.77	0.0163402	0.0426404	15.1063	30.2126	5.98034	-401.961	0.0375057	0.960483	0.0184645	49.4697	3.41909	0.176588	19.4832	0.869992	0.188981	0.399934	246.39	4.37723	0.932564	42.3082	40701.3	0.995996	-0.598013	5.40226
110	31.2136	30.1869	0.68299	23.7237	0.807157	0.430984	4434.3	29.3917	1911.11	0.32142	9.44708	30.4473	24.5569	52.8401	262.211	5.98694	134.282	19.8391	0.57562	172.292	0.354307	4.1504	0.036837	0.902792	891.272	0.0113931	0.0146102	14.0899	28.1797	7.60013	1501.02	0.018414	0.98191	0.00619086	77.0893	3.9726	0.187573	36.9025	0.914567	0.172665	0.179884	206.865	4.97655	0.750275	46.7868	80174	0.964187	-0.30731	6.26834
111	24.5569	21.4767	0.632371	11.1591	0.536771	0.714036	1228.5	20.7894	877.193	0.457772	9.51678	10.3942	24.5569	32.6117	353.533	5.11184	55.6286	6.08571	0.752381	267.604	0.529796	2.37143	0.0189114	0.411429	805.4	0.0128867	0.0137828	18.2052	36.4103	5.81355	259.845	0.0358462	0.959174	0.0201515	59.0677	3.42646	0.130471	18.6582	0.859878	0.123966	0.0796872	334.27	4.10953	0.893956	31.9	15971.3	0.993627	-0.599978	6.294
112	55.5861	53.9595	0.691354	40.127	0.826243	0.223238	30764.1	48.5657	6867.72	0.496126	24.0947	46.0408	55.5345	26.1697	201.155	6.50843	601.217	219.698	0.340353	90.794	0.193504	10.9504	0.0895105	2.79111	1750.31	0.0038545	0.0093477	13.0688	26.1376	7.89313	715.924	0.0170731	0.99294	0.00649155	31.3243	3.48089	0.253241	14.9601	0.945027	0.24701	0.293137	177.579	4.77757	0.460808	22.4439	33060.8	0.646126	-0.073512	3.98122
113	30.3727	30.3727	0.766896	19.2246	0.644754	0.389032	4258.8	29.8169	1656.81	0.331138	9.8735	28.9705	20.1814	81.9841	632.041	6.06529	142.126	16.1538	0.622625	427.066	0.390457	3.61538	0.247911	0.770046	1961.8	0.0152233	0.0330549	23.8662	47.7325	7.80665	843.886	0.0156686	0.979094	0.00533938	105.518	4.27314	0.14414	45.58	0.904626	0.138463	0.162096	581.097	5.23227	0.795476	64.0442	127558	0.97741	-0.340332	7.71159
114	38.2137	37.5899	0.591348	24.4954	0.716279	0.413119	7757.1	34.1981	3204.6	0.5195	17.7659	31.7515	34.6	711.498	4515.58	6.89597	355.727	14.1252	0.760263	3818.02	0.536541	3.59729	1.88285	1.2628	8040.2	0.0129004	0.0907629	63.3898	126.78	9.28848	-24072.3	0.01669	0.942302	0.00196063	1264.13	5.91055	0.0480451	577.116	0.851904	0.06252	0.119901	4103.57	6.82609	0.746832	716.581	9.23786e+06	0.997824	-0.46122	26.0842
115	83.6243	81.0698	0.538405	54.5248	0.654516	0.231879	58121.9	83.3055	13477.3	0.301587	25.1239	66.2457	78.2561	29.7499	1414.38	6.71977	1142.38	374.728	0.34031	510.216	0.194614	10.9284	0.0384403	2.80741	14887.3	0.000602734	0.00264649	37.002	74.0041	8.19665	315.46	0.0136459	0.995611	0.00538018	34.6551	3.46673	0.25825	18.6513	0.957992	0.250853	0.357508	1378.99	5.03946	0.482736	27.1568	39129.2	0.676269	-0.0789433	3.95179
116	33.5707	31.9644	0.408063	17.51	0.462332	0.958601	1889.54	37.8731	1811.32	0.256092	9.699	15.7634	32.5066	25.5695	184.066	5.53554	89.7336	14.1266	0.627131	126.471	0.39185	3.74236	0.0421003	0.856811	588.345	0.0133561	0.0171021	12.3092	24.6184	6.6694	278.293	0.0310316	0.970679	0.0117324	35.7821	3.45361	0.194901	14.3022	0.885293	0.192509	0.220709	156.773	4.46768	0.774847	22.889	12455.5	0.971505	-0.374239	4.61618
117	38.1253	37.769	0.708469	26.8888	0.789792	0.308261	10857.6	34.0454	3346.98	0.582398	19.828	34.6	37.8588	69.44	1161.29	6.59956	286.815	38.0345	0.516542	632.855	0.309068	5.11207	0.0151766	1.17219	5478.45	0.00218976	0.00431611	33.1798	66.3596	8.83076	1958.19	0.00946473	0.987993	0.0028082	83.0364	4.12063	0.159485	39.1754	0.928295	0.152914	0.367806	1125.05	5.57754	0.626906	65.6441	146207	0.917795	-0.189663	6.57761
118	31.3575	28.8531	0.605961	21.6132	0.786299	0.460114	5218.2	27.4872	2400.97	0.659464	18.1269	28.6245	28.9705	943.073	2272.05	6.38136	116.336	69.2152	0.525504	1937.51	0.260844	38.1345	36.9892	21.3723	3947.86	0.0164792	0.383641	39.6571	79.3141	7.28858	-29250.1	0.187973	0.940394	0.0410533	1238.93	5.37524	0.0308164	613.431	0.859173	0.218374	0.29244	1839.76	5.84722	0.794046	880.075	1.09009e+07	0.992375	-0.454528	24.8743
119	55.594	46.7172	0.528468	30.5034	0.733133	0.384632	13466.7	41.607	5179.72	0.558049	23.2187	37.609	49.047	47.8678	301.538	6.49211	332.614	53.2224	0.49633	179.781	0.288978	5.63076	0.0434956	1.3227	1322.08	0.00624226	0.00997994	15.2563	30.5125	8.64334	464.992	0.00969205	0.984567	0.00323931	59.4416	3.97059	0.175787	25.6116	0.91686	0.168248	0.238417	242.249	5.25151	0.530748	39.209	36969.5	0.824146	-0.123802	5.79405
120	42.107	42.107	0.626685	20.0601	0.542902	0.435348	5569.2	36.9497	2424.54	0.367663	13.585	23.4342	42	251.064	1602.4	6.67085	193.555	13.3067	0.641315	1195.12	0.406627	3.4958	0.0210837	0.769137	4398.48	0.00172418	0.00534455	35.3106	70.6212	8.51893	9616.07	0.00932812	0.9815	0.00312021	340.746	4.89401	0.109362	170.982	0.917142	0.107694	0.110868	1273.84	5.93459	0.811404	197.077	1.16497e+06	0.994661	-0.424442	12.741
121	74.6101	64.7785	0.669729	37.9459	0.67646	0.23161	30303	56.0948	7018.47	0.452601	25.3886	42.3207	72.7472	35.064	1475.96	6.65138	597.35	146.801	0.406168	613.654	0.230637	8.17683	0.00666049	2.05551	11934.5	0.0010912	0.00152701	37.8686	75.7371	8.52896	-120.782	0.0117509	0.991583	0.00410859	44.6293	3.76609	0.208441	20.6231	0.938755	0.201156	0.313791	1444.38	5.15766	0.508042	32.6657	38498.3	0.73522	-0.0882395	4.87783
122	66.017	66.017	0.620844	22.0259	0.341988	0.305337	16602.3	64.4054	5069.29	0.322878	20.7951	26.1565	61.5	101.52	1280.88	6.56393	425.289	63.3848	0.517268	721.452	0.29971	9.45102	4.78844	4.37504	5893.89	0.00302627	0.0438623	34.0419	68.0838	8.96759	-6422.95	0.0201775	0.97359	0.00295263	177.664	4.53346	0.144725	99.7875	0.906151	0.158823	0.211551	1181.74	5.62699	0.530906	111.707	543247	0.87971	-0.153861	8.74202
123	53.6656	53.6656	0.603333	40.8751	0.798627	0.305876	17994.6	51.1818	5504.12	0.270674	13.8536	46.7898	49.7724	38.4863	1174.5	6.33607	370.515	104.125	0.427281	557.857	0.240907	8.0117	0.00860957	2.18033	8416.96	0.00103553	0.00159786	33.2762	66.5523	7.90418	1513.44	0.0186607	0.992572	0.0063363	52.5573	3.66675	0.242939	30.1396	0.948649	0.230922	0.222593	1115.75	4.90583	0.489786	34.6395	74432.4	0.78749	-0.116814	4.68678
124	15.373	15.373	0.829736	7.41209	0.475168	0.782693	412.912	15.5989	323.184	0	0	6.875	15.125	68.3333	468.333	4.48756	26.7619	2.47619	0.821429	369.476	0.637188	1.71429	0.0294424	0.181406	863.762	0.0276538	0.0280115	20.1152	40.2304	5.78025	1104.18	0.0401683	0.959712	0.0192747	100.348	3.84373	0.111128	36.6202	0.864811	0.11314	0.305433	426.976	4.40945	0.951917	72.3351	137309	0.998331	-0.661984	7.96314
125	41.3692	37.7562	0.563051	20.0973	0.446834	0.498897	5102.42	44.9772	2545.58	0.301798	13.574	39.8799	26.6375	126.45	1135.46	6.29068	271.721	15.2119	0.74632	898.582	0.523546	2.41426	0.0055203	0.430448	2449.98	0.00324831	0.00360317	30.3459	60.6918	8.40873	2517.83	0.00938375	0.973551	0.00337264	178.878	4.62036	0.0987598	73.1133	0.891321	0.0958366	0.126859	935.676	5.61847	0.732134	103.94	260711	0.987863	-0.383556	10.2506
126	29.1682	29.1682	0.687816	12.063	0.433644	0.568414	1892.52	27.8178	1075.73	0.321365	8.93968	10.503	28.875	44.4812	1149.4	5.49186	48.6623	10.2338	0.535152	664.556	0.315989	4.8961	0.0114171	1.1012	5109.64	0.00698652	0.00745074	31.3734	62.7467	5.90815	117.779	0.0404064	0.992099	0.0205018	47.7332	3.31588	0.190789	24.6081	0.943551	0.213499	0.0607529	987.965	3.99824	0.873451	26.1392	41688.8	0.977093	-0.454444	4.75666
127	49.8236	49.8236	0.669821	21.3294	0.463504	0.312342	12350.5	46.0177	3857.58	0.429251	19.7531	25.5441	41.25	56.5046	1722.93	6.35957	359.669	42.1721	0.577189	1020.83	0.357879	3.98109	0.00357153	0.819421	6695.85	0.00138039	0.00165638	40.4692	80.9384	8.83488	429.656	0.0081553	0.984895	0.0027273	85.4926	4.22205	0.142509	34.2213	0.915585	0.134648	0.186735	1647.65	5.41191	0.504099	52.6304	59001.4	0.887968	-0.16282	7.12568
128	19.5525	17.5009	0.799878	13.9241	0.823677	0.489205	1887.6	16.9048	923.422	0.7704	13.0234	16.5	16.1648	94.9388	357.818	5.99821	70.9479	8.21875	0.599745	268.115	0.36952	3.82292	0.04416	0.796766	920.964	0.0170804	0.0204294	14.8722	29.7444	7.38514	2994.14	0.0166727	0.990249	0.00660158	81.0134	4.02216	0.136594	31.4783	0.929876	0.133747	0.216969	236.327	5.05888	0.780773	55.5011	318328	0.988393	-0.411236	7.01428
129	41.2131	37.8312	0.718502	28.2482	0.815396	0.286777	12928.1	34.6436	3707.48	0.588695	20.3945	30.4179	39.3353	69.8857	563.258	6.49124	387.129	38.0627	0.599256	364.226	0.367994	3.94867	0.0143737	0.869512	1968.51	0.00306521	0.0044219	22.3477	44.6955	9.06491	1205.94	0.00655666	0.976406	0.00225455	99.5362	4.31283	0.130858	39.3649	0.896518	0.125533	0.241099	515.819	5.58324	0.537549	66.1587	117857	0.903167	-0.171573	7.67744
130	32.9745	32.7187	0.789299	28.5349	0.971529	0.267834	11971	29.3711	3206.23	0.684453	20.1031	30.8149	29.9479	53.0594	1968.23	6.60388	349.299	48.9256	0.486084	1001.65	0.288916	5.4665	0.00979873	1.18718	10190.5	0.00068171	0.00221761	43.6049	87.2099	8.81208	-167.752	0.00732839	0.989149	0.00277785	72.9877	4.03993	0.171748	30.4974	0.930476	0.161919	0.249464	1914.08	5.38164	0.578693	49.1558	66378.8	0.875194	-0.155468	6.32476
131	24.1071	20.6097	0.801182	15.1172	0.753719	0.435988	2653.61	20.0568	1156.94	0.666834	13.3746	19.1667	19.1285	39.4485	494.878	5.95938	141.104	19.8756	0.577357	297.461	0.351006	4.1194	0.0138231	0.87582	1989.57	0.00450788	0.00570023	21.2737	42.5473	8.05886	-41.5211	0.0134732	0.971787	0.00445112	68.718	4.03488	0.157082	26.3642	0.886572	0.144306	0.177708	459.696	5.16862	0.612516	41.4833	30199	0.942432	-0.245143	6.46824
132	51.0858	48.2301	0.668373	35.5413	0.810767	0.240236	27320	43.8367	6563.24	0.673896	29.5414	40.9463	46.7746	80.5769	1953.08	6.86901	1078.51	111.917	0.535528	1037.17	0.325735	4.79885	0.023928	1.11723	9362.81	0.00101916	0.00307986	43.8816	87.7633	9.74096	-659.874	0.00482425	0.98533	0.00155611	107.023	4.39153	0.13348	42.782	0.917663	0.128204	0.248034	1944.55	5.73885	0.407398	72.345	129652	0.761773	-0.0888844	7.89635
133	28.788	26.6977	0.750401	20.1064	0.73617	0.402503	4104.55	27.3122	1652.09	0.382752	10.4538	28.2577	17.9483	35.243	215.237	5.97582	115.725	16.515	0.582399	139.557	0.346481	4.43713	0.059184	1.05769	792.29	0.0233332	0.0271475	13.3218	26.6435	7.774	174.554	0.0145886	0.953253	0.00534427	58.4003	3.9006	0.159259	20.2383	0.854541	0.147387	0.104389	180.878	4.92187	0.560751	32.5838	15911.3	0.945598	-0.257598	6.11021
134	45.8	39.3732	0.655849	25.3563	0.664849	0.31083	13349.7	38.1384	4149.49	0.595953	22.7287	36.5015	27.5392	98.2477	1130.4	6.58708	405.768	42.1323	0.590226	747.595	0.355625	4.25153	0.0132966	0.995106	4022.2	0.0020223	0.00385676	31.4801	62.9602	9.1659	2980.06	0.0075852	0.984522	0.00224597	128.932	4.49045	0.126242	56.2055	0.917083	0.122739	0.219982	1010.19	5.6634	0.46307	83.5785	217426	0.911675	-0.177161	8.48266
135	48.5824	48.5824	0.666441	25.2262	0.556574	0.322349	11407.5	45.324	3677.19	0.356747	16.1692	23.3	48	54.3357	2205.3	6.43294	295.162	45.0903	0.514768	1198.07	0.30273	5.40821	0.0037543	1.32159	11243.8	0.00127514	0.00151998	45.8209	91.6417	8.65698	799.386	0.0111767	0.99169	0.0032334	78.6779	4.12913	0.163322	35.6226	0.938616	0.155784	0.119686	2105.53	5.21587	0.548084	45.2851	62407.5	0.852663	-0.140184	6.53214
136	34.8626	32.5869	0.590487	18.1931	0.524816	0.544472	3403.25	34.6658	1852.98	0.365442	12.6683	32.6417	20.4146	65.8433	964.063	6.26449	198.072	22.2059	0.606603	610.975	0.367481	4.13544	0.00733367	0.983	3692.32	0.00292001	0.00340904	29.6365	59.273	8.31114	1050.57	0.0115953	0.978711	0.00383539	83.3725	4.16131	0.143332	33.5967	0.90182	0.138493	0.271442	894.347	5.37288	0.811774	57.6832	98464.6	0.962893	-0.274934	6.99402
137	40.8044	40.8044	0.650805	30.0205	0.810285	0.326451	11793.6	37.0493	3850.03	0.495166	18.3456	36.5015	34.8897	58.2379	748.03	6.36984	317.812	49.3909	0.54791	449.9	0.315289	5.45437	0.0184062	1.49395	3618.6	0.00271849	0.00496642	25.8554	51.7107	8.48681	1670.39	0.0118084	0.988378	0.00380753	85.0428	4.12172	0.176245	42.4685	0.930918	0.164894	0.0956555	673.672	5.13982	0.676999	47.6501	118521	0.869476	-0.153861	6.50016
138	46.8855	46.8855	0.659239	20.5324	0.50751	0.404178	5978.7	40.4571	2416.45	0.332507	13.4523	46.5	18.7361	41.3583	680.231	6.1745	143.975	29.2348	0.503991	384.688	0.281751	6.67515	0.0161954	1.94814	3914.19	0.00480583	0.00571592	24.8477	49.6954	7.77896	946.976	0.0179106	0.988976	0.00579905	66.6058	3.89499	0.182894	33.9743	0.932872	0.186024	0.0754359	620.372	4.8438	0.581491	36.2351	54799	0.908049	-0.20255	5.6861
139	30.8883	30.3727	0.64097	14.7384	0.442396	0.533126	2834.33	33.315	1511.05	0.298923	9.95862	15	30.2524	61.178	458.458	5.80599	134.381	15.5573	0.639916	315.572	0.41604	3.17957	0.0170991	0.597725	1307.95	0.00924792	0.0103861	19.0598	38.1197	7.67502	598.459	0.0155863	0.978181	0.00570776	82.5209	4.1214	0.141985	33.2339	0.899983	0.130742	0.0454884	366.027	4.96581	0.680237	43.884	48351.9	0.970399	-0.317986	7.01212
140	51.5271	46.7172	0.628468	33.134	0.746052	0.277061	21422.7	44.4125	5935.4	0.555862	24.6872	40.8325	48.2808	50.2719	1070.88	6.49299	492.869	95.9547	0.486844	582.318	0.26918	6.7018	0.00933404	1.81169	6253.62	0.00215875	0.00273762	31.3755	62.7511	8.6114	1291.58	0.0105458	0.990417	0.00370999	68.9091	4.02636	0.181559	33.9195	0.936374	0.175646	0.177532	992.083	5.15551	0.440517	42.0849	71544.1	0.754052	-0.093174	5.9093
141	36.1565	35.1461	0.782789	24.2315	0.74118	0.278794	10881	32.6931	3033.56	0.628418	20.5449	30.3383	30.4473	42.0019	541.885	6.51129	252.275	46.0151	0.461353	268.01	0.271264	6.42366	0.0343493	1.58366	3352.64	0.00245471	0.00645717	22.3755	44.751	8.52421	8.03281	0.0118453	0.973941	0.00363481	61.6157	3.99068	0.176882	27.0179	0.895169	0.171903	0.224998	509.758	5.25025	0.447033	39.8911	37204.9	0.866953	-0.151255	5.85057
142	37.3509	26.7067	0.663989	21.6391	0.730355	0.512015	2878.2	29.6282	1473.68	0.406047	12.0304	35.3708	19.0234	116.922	859.817	6.29708	147.518	9.87805	0.687035	609.111	0.449751	3.37805	0.165945	0.845293	2613.24	0.00973728	0.021482	27.6647	55.3293	8.13848	1065.45	0.0115037	0.957161	0.00395436	187.732	4.6673	0.090088	69.4076	0.861782	0.0960085	0.165919	784.291	5.64185	0.724144	112.524	220681	0.993377	-0.429856	10.8262
143	18.2527	15	0.627557	14.5849	0.78211	0.677089	1474.2	18.6481	998.165	0.650682	12.134	15.8795	14.7787	145.202	1868.11	5.77991	66.8254	4.33333	0.754244	1463.44	0.53036	2.46032	0.00960065	0.464601	4300.92	0.0085024	0.00866476	40.7897	81.5795	6.51674	1393.83	0.0233784	0.964504	0.0120741	285.246	4.38111	0.0794173	117.332	0.877402	0.0865956	0.103594	1682.32	4.92623	0.952385	159.281	449448	0.999284	-0.703314	12.8397
144	48.6395	43.5554	0.686432	37.9459	0.936679	0.254396	21238.8	40.5111	5403.06	0.587797	23.8123	45.337	42.6674	28.7555	697.02	6.36818	588.142	172.031	0.412266	307.604	0.228493	8.25253	0.014223	2.09349	5404.45	0.00155747	0.0025085	25.6371	51.2743	8.2104	364.789	0.0138456	0.992248	0.00508303	43.0806	3.75982	0.206536	19.518	0.940489	0.200369	0.136718	660.74	4.83169	0.44021	25.0131	28650.1	0.625893	-0.0588894	4.84744
145	48.6395	43.5554	0.686432	37.9459	0.936679	0.254396	21238.8	40.5111	5403.06	0.587797	23.8123	45.337	42.6674	28.7555	697.02	6.36818	588.142	172.031	0.412266	307.604	0.228493	8.25253	0.014223	2.09349	5404.45	0.00155747	0.0025085	25.6371	51.2743	8.2104	364.789	0.0138456	0.992248	0.00508303	43.0806	3.75982	0.206536	19.518	0.940489	0.200369	0.136718	660.74	4.83169	0.44021	25.0131	28650.1	0.625893	-0.0588894	4.84744
146	50.9553	39.1666	0.612031	22.6241	0.491686	0.377883	9142.42	46.0132	3454.76	0.341091	15.6947	49.9352	24.9086	48.2095	599.103	6.48591	289.874	58.9639	0.454587	302.476	0.261619	6.47112	0.0177316	1.5016	3466.04	0.0025351	0.00407624	23.8235	47.647	8.3431	1006.25	0.0127012	0.985828	0.00422361	58.297	3.86267	0.198633	28.8425	0.924122	0.190656	0.279619	579.529	5.17181	0.658445	40.9804	86553.1	0.849018	-0.143666	5.38263
147	26.672	23.5353	0.724244	16.3927	0.630684	0.419942	4020.02	25.992	1688.18	0.58123	15.1073	18.274	24.5999	25.3337	265.456	6.0411	150.708	44.353	0.457918	143.411	0.247468	7.64039	0.0514069	2.10361	1811.81	0.00361106	0.00899581	15.0118	30.0237	7.5118	340.756	0.0175153	0.98258	0.00719391	36.884	3.6087	0.228959	16.8641	0.913688	0.216441	0.114009	227.908	4.60825	0.620373	20.9491	15161	0.822664	-0.140172	4.4627
148	22.3784	20.9207	0.673008	15.947	0.745438	0.543548	2310.35	21.3928	1255.79	0.533213	11.4069	20.3646	19.7109	28.4625	864.003	5.87242	83.0857	25.9486	0.417335	406.833	0.237388	7.52	0.0130148	1.76	5794.33	0.00336365	0.0041428	28.4776	56.9551	6.97429	347.876	0.0277903	0.990028	0.0103203	27.4101	3.36101	0.244051	12.6189	0.933715	0.244101	0.232288	815.582	4.46034	0.637912	18.2796	13790.4	0.885573	-0.199844	3.82839
[truncated: 801 more columns]
