# Supplementary material for: A Clinical-Radiomics Nomogram Based on the Apparent Diffusion Coefficient (ADC) for Individualized Prediction of the Risk of Early Relapse in Advanced Sinonasal Squamous Cell Carcinoma: A 2-Year Follow-Up Study
Source: Front Oncol. 2022 May 16;12:870935. doi: 10.3389/fonc.2022.870935 (PMC9149576; doi:10.3389/fonc.2022.870935)
Supplement: Supplementary file 1 [file DataSheet_1.zip › The original datasetes/Testing group clinical data.xlsx]

## Sheet: Traning group clinical data 
Patient ID	Train0test1	Recurrence	time	Risk01	Nomogram	Radscore	Clinical	Margin	T01	N	M	TNMstage	IP	Gender	AgeType	Age	Lateral	Smoking	SizeType
63	1	0	24	1	1.1197	-0.391	1.359	1	1	0	0	4	0	0	1	61	0	0	0
64	1	1	5	1	2.6711	1.0767	1.359	1	1	0	0	4	0	1	0	47	0	1	1
78	1	0	24	0	-1.4019	-0.6555	-1.178	0	1	0	1	6	0	1	1	62	0	0	1
89	1	0	24	0	-4.8892	-2.5309	-2.25	0	0	0	0	3	0	1	0	50	0	1	1
91	1	1	17	0	-0.4694	0.2267	-1.178	0	1	0	0	4	0	0	0	30	0	0	1
92	1	0	24	0	-1.1037	-0.3734	-1.178	0	1	0	0	5	1	1	1	68	0	0	0
93	1	1	4	1	2.5133	0.9274	1.359	1	1	0	0	4	1	1	1	62	0	1	1
94	1	0	24	0	-1.6491	-0.8894	-1.178	0	1	0	0	4	1	1	1	65	0	1	0
95	1	0	24	0	-1.7442	-0.9794	-1.178	0	1	0	0	4	0	1	1	74	0	1	1
96	1	1	17	0	-0.2455	0.4385	-1.178	0	1	0	0	4	0	1	1	62	0	0	1
97	1	0	24	0	-1.9227	0.2756	-2.25	0	0	0	0	3	0	1	1	81	1	1	0
98	1	0	24	0	-0.9776	-2.3752	1.359	1	1	0	0	5	1	1	1	58	0	0	0
99	1	1	18	1	2.0175	0.4584	1.359	1	1	0	0	4	0	0	0	36	0	0	0
100	1	0	24	0	-3.028	-2.1939	-1.178	0	1	1	0	4	1	1	1	64	0	0	1
101	1	0	24	0	-2.5202	-1.7135	-1.178	0	1	0	0	4	0	0	1	75	0	1	0
102	1	0	24	0	-1.3723	-0.6275	-1.178	0	1	0	0	4	1	1	0	43	0	1	1
103	1	0	24	0	-2.0558	-1.2742	-1.178	0	1	0	0	5	0	1	0	44	0	1	0
104	1	1	22	1	3.6379	1.9914	1.359	1	1	0	0	4	1	0	0	48	1	0	1
105	1	1	11	1	1.7762	2.3512	-1.178	0	1	0	1	6	0	0	0	53	0	1	1
106	1	0	24	0	-1.5948	-0.838	-1.178	0	1	0	0	4	0	0	0	31	0	0	0
107	1	0	24	0	-2.7074	-1.8906	-1.178	0	1	0	1	6	0	1	1	66	0	0	0
108	1	0	24	0	-4.759	-2.4078	-2.25	0	0	0	0	3	1	1	0	36	0	0	1
109	1	0	24	0	-0.6081	-2.0256	1.359	1	1	1	0	4	0	1	0	46	0	1	0
110	1	0	24	0	-1.8879	0.3085	-2.25	0	0	0	0	3	0	0	0	39	0	0	1
111	1	1	10	1	2.9172	4.8545	-2.25	0	0	0	0	4	1	1	1	72	0	0	0
112	1	1	22	1	0.6838	-0.8034	1.359	1	1	1	0	4	0	0	1	78	0	0	1
113	1	1	18	1	2.4936	0.9088	1.359	1	1	1	0	5	0	1	1	66	0	0	0
114	1	1	7	0	-1.1464	-0.4138	-1.178	0	1	0	0	4	1	1	1	56	1	0	0
115	1	0	24	0	-3.3416	-1.0668	-2.25	0	0	0	0	3	1	1	0	50	0	0	1
116	1	1	6	1	4.7024	2.9985	1.359	1	1	0	0	5	0	1	1	72	0	0	1
117	1	1	13	1	4.4456	2.7555	1.359	1	1	0	0	4	1	1	1	65	0	0	1
118	1	0	24	0	-0.6146	0.0893	-1.178	0	1	1	0	4	1	1	0	47	0	1	1
119	1	1	10	1	2.1495	0.5833	1.359	1	1	0	0	4	1	1	1	81	0	0	1
120	1	1	15	0	0.3869	-1.0843	1.359	1	1	0	0	4	1	1	0	43	1	1	0
121	1	1	12	0	-1.7488	-0.9837	-1.178	0	1	0	0	4	1	1	1	84	1	0	1
122	1	0	24	0	-5.5812	-3.1856	-2.25	0	0	0	0	3	0	1	0	21	0	0	0
126	1	0	24	0	-4.1118	-1.7955	-2.25	0	0	0	0	3	0	1	1	59	0	0	0
127	1	0	24	0	-0.6449	0.0606	-1.178	0	1	0	0	4	0	1	1	63	0	1	0
128	1	1	12	0	-3.1175	-0.8548	-2.25	0	0	1	0	3	1	0	1	68	0	0	1
129	1	0	24	0	-0.685	0.0227	-1.178	0	1	0	0	4	0	1	1	72	0	0	1
130	1	0	24	0	-1.3413	0.8256	-2.25	0	0	0	0	3	0	1	1	63	0	1	1
131	1	0	24	0	-8.4877	-5.9354	-2.25	0	0	0	0	3	1	1	1	69	1	1	0
132	1	1	8	1	10.1723	8.1734	1.359	1	1	0	0	4	0	1	0	38	0	1	0
135	1	1	5	1	3.7754	2.1215	1.359	1	1	0	0	4	0	1	1	73	0	0	0
136	1	0	24	0	-3.1871	-0.9206	-2.25	0	0	0	0	3	0	1	1	62	0	1	0
137	1	1	8	0	-0.318	-1.7512	1.359	1	1	0	0	5	0	1	0	46	0	0	0
