# Supplementary material for: A Clinical-Radiomics Nomogram Based on the Apparent Diffusion Coefficient (ADC) for Individualized Prediction of the Risk of Early Relapse in Advanced Sinonasal Squamous Cell Carcinoma: A 2-Year Follow-Up Study
Source: Front Oncol. 2022 May 16;12:870935. doi: 10.3389/fonc.2022.870935 (PMC9149576; doi:10.3389/fonc.2022.870935)
Supplement: Supplementary file 1 [file DataSheet_1.zip › The original datasetes/training group clinical data.xlsx]

## Sheet: training group clinical data
Patient ID	traning0testing1	FollowUp	time	Recurrence	Risk01	Nomogram	Radscore	Clinical	Margin	T01	N	M	TNMstage	IP	Gender	AgeType	Age	Lateral	Smoking	SizeType
1	0	23	16	1	0	-0.9761	-0.95	0.287	1	0	1	0	3	0	1	0	52	0	1	0
2	0	43	14	1	1	0.7508	-0.74	1.359	1	1	0	0	5	0	1	0	45	0	1	1
3	0	24	3	1	1	4.2601	2.58	1.359	1	1	0	0	5	1	1	0	34	0	1	1
4	0	78	24	0	0	-2.5522	-0.32	-2.25	0	0	1	0	3	0	1	0	45	1	1	0
5	0	49	14	1	0	-1.5652	-0.81	-1.178	0	1	1	0	4	1	1	1	76	0	1	0
6	0	29	24	0	0	-1.4595	-0.71	-1.178	0	1	1	0	4	0	1	1	67	0	0	1
7	0	22	20	1	1	2.2306	0.66	1.359	1	1	0	1	6	0	1	1	64	1	1	1
8	0	52	13	1	0	-2.0831	-1.3	-1.178	0	1	0	0	4	0	1	1	74	0	1	1
9	0	5	24	0	0	-1.544	-0.79	-1.178	0	1	0	0	4	0	1	1	73	0	1	1
10	0	28	24	0	1	0.8354	-0.66	1.359	1	1	0	0	5	0	1	1	59	0	0	1
11	0	57	10	1	1	2.0509	0.49	1.359	1	1	1	1	6	0	1	0	29	0	1	0
12	0	28	24	0	0	0.0638	-1.39	1.359	1	1	0	0	4	0	1	0	53	1	0	0
13	0	28	24	0	1	2.1355	0.57	1.359	1	1	1	0	4	1	1	1	61	0	0	0
14	0	29	24	0	0	0.328	-1.14	1.359	1	1	0	0	4	0	1	1	66	0	0	0
15	0	30	5	1	1	2.1672	0.6	1.359	1	1	0	0	4	0	0	1	76	0	0	0
16	0	29	24	0	0	-3.3133	-1.04	-2.25	0	0	0	0	3	0	0	1	59	0	0	0
17	0	30	24	0	0	-3.2604	-0.99	-2.25	0	0	0	0	3	0	1	1	63	1	1	0
18	0	31	24	0	0	-3.1507	-2.31	-1.178	0	1	0	0	4	1	1	1	56	0	1	1
19	0	17	8	1	1	1.0996	-0.41	1.359	1	1	0	0	4	0	1	0	36	0	0	0
20	0	9	5	1	0	-0.6244	0.08	-1.178	0	1	0	0	5	1	1	1	64	1	0	0
21	0	11	11	1	0	-1.9774	-1.2	-1.178	0	1	1	1	6	0	1	1	67	0	0	0
22	0	23	11	1	1	2.8014	1.2	1.359	1	1	0	0	3	0	1	1	60	1	1	1
23	0	31	24	0	0	-1.5229	-0.77	-1.178	0	1	0	0	4	0	1	1	72	0	1	0
24	0	8	14	1	1	2.59	1	1.359	1	1	1	0	5	0	0	0	34	0	0	1
25	0	31	24	0	0	-0.5927	0.11	-1.178	0	1	0	0	4	0	1	1	73	0	0	0
26	0	56	16	1	1	1.7761	0.23	1.359	1	1	1	0	5	1	0	1	64	0	0	1
27	0	31	24	0	1	0.6557	-0.83	1.359	1	1	0	0	4	0	1	0	23	0	1	0
28	0	31	24	0	1	1.8595	2.43	-1.178	0	1	1	0	4	0	0	0	52	0	0	1
29	0	31	24	0	0	-3.8377	-2.96	-1.178	0	1	0	0	4	1	0	0	41	0	0	0
30	0	11	20	1	0	-0.487	0.21	-1.178	0	1	0	0	5	0	1	1	63	0	0	0
31	0	33	24	0	1	0.5923	-0.89	1.359	1	1	0	0	4	1	0	0	25	1	0	1
32	0	33	24	0	0	-1.3473	0.82	-2.25	0	0	0	0	3	1	1	1	73	0	1	1
33	0	34	24	0	0	-0.6456	0.06	-1.178	0	1	0	0	4	0	0	0	26	0	0	0
34	0	46	13	1	1	1.183	1.79	-1.178	0	1	0	0	4	0	1	1	56	0	1	0
35	0	34	24	0	0	-4.3491	-2.02	-2.25	0	0	0	0	3	0	1	1	62	0	0	0
36	0	35	24	0	0	-4.3979	-3.49	-1.178	0	1	1	0	4	0	1	0	44	0	0	1
37	0	41	24	0	0	-2.1559	-3.49	1.359	1	1	0	0	4	0	1	0	48	1	1	1
38	0	35	24	0	0	-1.1635	-0.43	-1.178	0	1	0	0	4	1	1	1	68	1	1	1
39	0	36	24	0	0	-2.6685	-0.43	-2.25	0	0	0	0	3	0	0	1	71	1	0	0
40	0	9	9	1	0	-2.2417	-1.45	-1.178	0	1	0	0	4	0	1	1	57	0	0	0
41	0	27	2	1	1	5.9618	4.19	1.359	1	1	0	0	5	0	1	0	54	0	1	0
42	0	37	24	0	0	-1.6221	0.56	-2.25	0	0	0	0	3	1	1	1	56	0	0	1
43	0	29	6	1	1	2.664	1.07	1.359	1	1	0	0	4	1	1	1	61	0	1	0
44	0	43	5	1	1	0.6346	-0.85	1.359	1	1	0	0	5	0	0	0	39	0	0	1
45	0	39	24	0	0	-1.6644	0.52	-2.25	0	0	1	0	3	0	1	0	53	0	0	0
46	0	39	10	1	1	1.4432	3.46	-2.25	0	0	0	0	3	0	1	1	76	0	1	0
47	0	39	24	0	0	-0.2005	-1.64	1.359	1	1	0	0	4	0	0	0	46	0	0	1
48	0	40	24	0	0	-2.2311	-1.44	-1.178	0	1	0	0	4	1	0	1	61	0	0	1
49	0	40	24	0	0	0.1431	2.23	-2.25	0	0	0	0	3	0	1	1	61	0	0	0
50	0	27	8	1	0	-0.4688	-0.47	0.287	1	0	0	0	3	1	1	0	51	0	0	0
51	0	40	24	0	0	-0.7936	-0.08	-1.178	0	1	0	0	4	0	1	1	59	0	1	1
52	0	41	24	0	0	-1.6961	0.49	-2.25	0	0	0	0	3	0	1	1	56	0	1	0
53	0	26	5	1	1	1.6135	1.5	0.287	1	0	1	0	3	0	1	0	45	0	1	0
54	0	26	18	1	1	1.5436	0.01	1.359	1	1	0	0	4	1	1	1	69	0	0	1
55	0	42	10	1	1	0.6663	-0.82	1.359	1	1	0	0	5	0	1	0	40	0	1	0
56	0	26	19	1	1	1.0151	-0.49	1.359	1	1	0	0	5	0	1	0	50	0	1	1
57	0	42	24	0	1	1.5541	0.02	1.359	1	1	0	0	4	0	1	1	68	0	1	0
58	0	30	9	1	1	1.7444	0.2	1.359	1	1	0	0	5	0	1	0	45	0	1	1
59	0	33	13	1	1	2.3469	0.77	1.359	1	1	0	0	5	0	0	1	56	0	0	0
60	0	42	24	0	0	-6.1672	-3.74	-2.25	0	0	1	0	3	0	1	1	62	0	0	0
61	0	46	24	0	0	-0.5716	0.13	-1.178	0	1	0	0	4	0	0	1	63	0	0	0
62	0	48	24	0	0	-2.8336	-2.01	-1.178	0	1	0	0	4	1	0	1	62	0	0	0
65	0	42	3	1	1	1.7233	0.18	1.359	1	1	0	0	5	0	1	0	50	0	1	1
66	0	38	14	1	1	4.4186	2.73	1.359	1	1	1	0	4	0	1	0	17	0	0	0
67	0	50	24	0	0	-0.7542	-0.74	0.287	1	0	0	0	3	1	0	1	69	0	0	1
68	0	50	24	0	0	-4.2434	-1.92	-2.25	0	0	0	0	3	1	1	0	35	0	0	0
69	0	107	11	1	1	1.0679	-0.44	1.359	1	1	0	0	5	1	0	0	50	0	0	1
70	0	119	5	1	1	4.1227	2.45	1.359	1	1	0	0	4	0	1	1	78	0	1	1
71	0	38	2	1	0	-0.3496	0.34	-1.178	0	1	0	0	4	0	0	0	54	0	0	0
72	0	10	15	1	1	2.9917	1.38	1.359	1	1	0	0	4	1	1	1	69	0	1	1
73	0	25	5	1	1	1.7655	0.22	1.359	1	1	0	0	4	0	0	1	61	0	0	0
74	0	26	10	1	1	4.5983	2.9	1.359	1	1	0	0	5	1	1	0	41	0	0	1
75	0	37	2	1	1	2.368	0.79	1.359	1	1	1	0	5	0	1	0	28	0	0	1
76	0	10	13	1	1	4.9894	3.27	1.359	1	1	0	0	5	0	1	0	54	0	0	0
77	0	51	24	0	0	-2.1571	-1.37	-1.178	0	1	1	0	5	0	1	1	56	0	1	1
79	0	35	13	1	1	2.6534	1.06	1.359	1	1	1	0	5	0	1	0	22	0	1	1
80	0	55	24	0	0	-2.1994	-1.41	-1.178	0	1	0	0	4	0	1	1	81	0	0	0
81	0	63	24	0	0	-1.1424	-0.41	-1.178	0	1	0	0	4	0	1	1	70	0	1	1
82	0	75	24	0	0	-1.0578	-0.33	-1.178	0	1	0	0	4	0	1	0	46	0	0	0
83	0	4	24	0	0	-4.402	-2.07	-2.25	0	0	0	0	3	1	0	0	69	0	0	1
84	0	31	24	0	0	-2.5522	-0.32	-2.25	0	0	1	0	3	0	1	0	52	0	1	1
85	0	105	24	0	0	-1.5692	0.61	-2.25	0	0	0	0	3	0	0	0	48	0	0	0
86	0	27	18	1	1	2.9071	1.3	1.359	1	1	0	0	5	0	1	0	36	0	0	0
87	0	39	24	0	0	-2.2099	-1.42	-1.178	0	1	0	0	5	0	0	1	55	0	1	1
88	0	38	16	1	1	3.8267	2.17	1.359	1	1	0	0	5	0	1	0	46	0	0	0
90	0	40	9	1	1	3.0128	1.4	1.359	1	1	0	0	4	1	1	1	56	0	1	0
123	0	55	3	1	1	1.6176	0.08	1.359	1	1	0	0	5	0	1	0	39	0	0	1
124	0	44	3	1	1	7.2514	5.41	1.359	1	1	0	0	5	0	0	0	39	0	1	0
125	0	41	3	1	0	0.27	2.35	-2.25	0	0	1	0	3	0	1	1	75	0	1	1
133	0	47	6	1	1	2.0087	0.45	1.359	1	1	0	0	4	1	1	1	76	0	0	0
134	0	58	15	1	1	4.926	3.21	1.359	1	1	0	0	4	0	0	0	47	0	0	1
138	0	53	6	1	1	1.3216	-0.2	1.359	1	1	0	0	4	0	1	1	77	0	1	0
139	0	44	24	0	0	-5.6175	-3.22	-2.25	0	0	0	0	3	0	0	0	29	0	0	0
140	0	33	24	0	0	-8.5983	-6.04	-2.25	0	0	0	0	3	0	0	0	24	0	0	0
141	0	48	24	0	0	-2.0966	-2.01	0.287	1	0	0	1	6	0	1	1	60	1	0	1
142	0	68	24	0	0	-1.0936	1.06	-2.25	0	0	0	0	3	1	1	0	47	0	1	0
143	0	26	8	1	1	0.8313	0.76	0.287	1	0	1	0	3	1	1	0	54	0	0	0
144	0	77	24	0	0	-3.7426	-2.87	-1.178	0	1	0	0	4	0	1	1	64	0	1	0
145	0	26	24	0	0	-2.9921	-2.16	-1.178	0	1	0	0	4	0	1	1	56	0	0	0
146	0	43	24	0	0	-7.1038	-6.05	-1.178	0	1	0	0	4	1	1	1	56	0	1	0
147	0	55	24	0	0	-4.4296	-3.52	-1.178	0	1	0	0	4	0	1	0	54	0	0	1
148	0	19	24	0	0	-3.439	-3.28	0.287	1	0	0	0	3	1	1	1	57	0	0	0
149	0	28	24	0	0	-6.3892	-3.95	-2.25	0	0	0	0	3	0	0	0	52	0	0	0
150	0	21	24	0	0	-5.3598	-4.4	-1.178	0	1	0	0	4	0	1	1	66	0	1	1
151	0	58	24	0	0	-2.5165	-1.71	-1.178	0	1	0	0	4	0	1	0	54	0	0	1
152	0	20	24	0	0	-3.4572	-2.6	-1.178	0	1	0	0	4	0	1	0	41	0	1	0
